# Supplementary material for: Alternative Evolutionary Pathways for Drug-Resistant Small Colony Variant Mutants in Staphylococcus aureus
Source: mBio. 2017 Jun 20;8(3):e00358-17. doi: 10.1128/mBio.00358-17 (PMC5478891; doi:10.1128/mBio.00358-17)
Supplement: TABLE S4 [file mbo003173349st4.xlsx]

## Sheet: Sheet1
Table S3. RNA-seq. analysis
	Gene expression (log2 ratio)
Gene ID	SCV (AH875) relative to WT (AH610)		srrA M55I (AH1208) relative to WT (AH610)		srrA M55I (AH1208) relative to SCV (AH875)		srrB V420D (AH1131) relative to WT (AH610)		srrB V420D (AH1131) relative to SCV (AH875)		SCV (AH862) relative to WT (AH610)		Name	Product	Note	GO Component	GO Function	GO Process	KEGG
	Ratio	P-value	Ratio	P-value	Ratio	P-value	Ratio	P-value	Ratio	P-value	Ratio	P-value
SAOUHSC_00001	-0.39499	7.24e-53	-0.21969	9.48e-19	0.1753	1.47e-10	-0.230249	1.03e-20	0.164741	1.29e-09	-0.139533	9.2e-09	dnaA	chromosomal replication initiation protein	binds to the dnaA-box as an ATP-bound complex at the origin of replication during the initiation of chromosomal replication can also affect transcription of multiple genes including itself.	GO:0044424//intracellular part	GO:0043565//sequence-specific DNA binding;GO:0016462//pyrophosphatase activity;GO:0032559	GO:0006260//DNA replication	K02313//chromosomal replication initiator protein
SAOUHSC_00002	-0.463325	8.99e-87	-0.458149	2.99e-86	0.00517669	0.841532	-0.416757	4.92e-74	0.046568	0.0676104	-0.0891306	3.77e-05	SAOUHSC_00002	DNA polymerase III subunit beta	binds the polymerase to DNA and acts as a sliding clamp	GO:0042575	GO:0004527//exonuclease activity;GO:0003676//nucleic acid binding;GO:0034061	GO:0006259//DNA metabolic process	K02338//DNA polymerase III subunit beta [EC:2.7.7.7]
SAOUHSC_00003	0.272097	9.91e-06	-0.381442	2.75e-08	-0.653539	2.13e-22	-0.422887	6.69e-10	-0.694984	3.3e-25	-0.0111557	0.861646	SAOUHSC_00003	hypothetical protein	conserved hypothetical protein	-	GO:0003676//nucleic acid binding	-	K14761//ribosome-associated protein
SAOUHSC_00004	-0.196248	4.98e-13	-0.654728	3.85e-111	-0.458479	1.63e-49	-0.585922	3.16e-93	-0.389674	1.05e-37	-0.116869	9.3e-06	recF	recombination protein F	Required for DNA replication binds preferentially to single-stranded, linear DNA	GO:0043232	GO:0043566//structure-specific DNA binding;GO:0032559	GO:0031668//cellular response to extracellular stimulus;GO:0006259//DNA metabolic process;GO:0033554//cellular response to stress	K03629//DNA replication and repair protein RecF
SAOUHSC_00005	-0.623308	3.47e-182	-0.934076	0	-0.310768	3.79e-33	-0.820605	2.16e-303	-0.197297	4.79e-15	-0.148635	3.42e-14	SAOUHSC_00005	DNA gyrase subunit B	DNA gyrase, B subunit	GO:0043232	GO:0003916//DNA topoisomerase activity;GO:0032559	GO:0006259//DNA metabolic process;GO:0042221//response to chemical stimulus	K02470//DNA gyrase subunit B [EC:5.99.1.3]
SAOUHSC_00006	-0.855239	0	-1.07274	0	-0.217497	1.24e-24	-0.986327	0	-0.131088	2.59e-10	-0.102776	6.08e-12	SAOUHSC_00006	DNA gyrase subunit A	DNA gyrase, A subunit	GO:0043232	GO:0001071//nucleic acid binding transcription factor activity;GO:0003916//DNA topoisomerase activity;GO:0032559	GO:0006259//DNA metabolic process;GO:0006351//transcription, DNA-dependent;GO:0042221//response to chemical stimulus	K02469//DNA gyrase subunit A [EC:5.99.1.3]
SAOUHSC_00007	-0.549002	2.66e-23	1.13314	4.72e-12	1.68215	5.38e-12	0.906665	4.07e-12	1.45567	5.49e-12	0.0136877	0.7805	SAOUHSC_00007	hypothetical protein	conserved hypothetical protein	-	GO:0016772//transferase activity, transferring phosphorus-containing groups	GO:0006796//phosphate-containing compound metabolic process	-
SAOUHSC_00008	-0.506613	1.37e-17	0.00900743	0.866238	0.51562	2.2e-12	-1.60139	6.96e-114	-1.09477	9.37e-44	-0.0516601	0.33819	SAOUHSC_00008	histidine ammonia-lyase	catalyzes the degradation of histidine to urocanate and ammmonia	GO:0044424//intracellular part	GO:0016841//ammonia-lyase activity	GO:0006547//histidine metabolic process	K01745//histidine ammonia-lyase [EC:4.3.1.3]
SAOUHSC_00009	-0.900517	8.91e-242	-0.435742	4.6e-69	0.464775	1.56e-11	-0.567591	9.35e-113	0.332926	1.6e-11	-0.242291	2.11e-24	SAOUHSC_00009	seryl-tRNA synthetase	catalyzes a two-step reaction, first charging a serine molecule by linking its carboxyl group to the alpha-phosphate of ATP, followed by transfer of the aminoacyl-adenylate to its tRNA	GO:0044424//intracellular part	GO:0004812//aminoacyl-tRNA ligase activity;GO:0032559	GO:0006418//tRNA aminoacylation for protein translation;GO:0009070//serine family amino acid biosynthetic process	K01875//seryl-tRNA synthetase [EC:6.1.1.11]
SAOUHSC_00010	-0.850613	3.43e-08	-1.55058	3.01e-19	-0.699965	0.000642466	-2.34893	5.43e-33	-1.49832	1.3e-10	-0.418674	0.0028843	SAOUHSC_00010	hypothetical protein	conserved hypothetical protein	-	-	-	-
SAOUHSC_00012	-0.696755	0.0121592	-2.09227	2.76e-09	-1.39551	0.000600924	-2.23454	3.72e-10	-1.53778	0.000192958	-0.680968	0.0123162	SAOUHSC_00012	hypothetical protein	conserved hypothetical protein	GO:0031224//intrinsic to membrane	-	-	-
SAOUHSC_00013	-0.396951	0.00955602	-1.622	7.19e-18	-1.22505	2.9e-09	-1.26726	4.77e-13	-0.87031	5.96e-06	-0.241286	0.0997576	SAOUHSC_00013	hypothetical protein	conserved hypothetical protein	GO:0044424//intracellular part	GO:0016413//O-acetyltransferase activity	GO:0000097//sulfur amino acid biosynthetic process	K00641//homoserine O-acetyltransferase [EC:2.3.1.31]
SAOUHSC_00014	-0.129694	8.14e-05	-0.508196	5.79e-48	-0.378502	4.91e-25	-0.479932	3.7e-44	-0.350238	3.2e-22	0.0161968	0.607782	SAOUHSC_00014	hypothetical protein	conserved hypothetical protein	-	-	-	-
SAOUHSC_00015	-0.3797	2.96e-90	-0.785597	0	-0.405898	4.6e-76	-0.731834	1.58e-301	-0.352135	9.49e-60	-0.0684294	9.79e-05	SAOUHSC_00015	hypothetical protein	conserved hypothetical protein	GO:0030529//ribonucleoprotein complex	GO:0046914//transition metal ion binding;GO:0003824//catalytic activity	-	K00974//tRNA nucleotidyltransferase (CCA-adding enzyme) [EC:2.7.7.72 3.1.3.- 3.1.4.-];K06881//phosphoesterase RecJ domain-containing protein
SAOUHSC_00017	-0.359963	3.28e-32	-0.61987	2.37e-85	-0.259907	5.34e-14	-0.660565	4.18e-97	-0.300602	2.89e-18	-0.203987	2.71e-12	rplI	50S ribosomal protein L9	in Escherichia coli this protein is wrapped around the base of the L1 stalk	GO:0030529//ribonucleoprotein complex	GO:0003723//RNA binding	-	K02939//large subunit ribosomal protein L9
SAOUHSC_00018	-0.454795	1.36e-78	-0.864725	2.44e-245	-0.40993	2.04e-46	-0.833259	6.83e-235	-0.378464	6.45e-41	-0.124037	3.54e-08	SAOUHSC_00018	replicative DNA helicase	-	-	GO:0004386//helicase activity;GO:0003676//nucleic acid binding;GO:0032559	GO:0006259//DNA metabolic process	K02314//replicative DNA helicase [EC:3.6.4.12]
SAOUHSC_00019	-1.18175	7.2e-130	-1.43628	1.61e-177	-0.254527	6.16e-05	-1.32442	2.46e-160	-0.142667	0.0209032	-0.317337	1.32e-14	SAOUHSC_00019	adenylosuccinate synthetase	catalyzes the formation of N6-(1,2,-dicarboxyethyl)-AMP from L-aspartate, inosine monophosphate and GTP in AMP biosynthesis	GO:0044424//intracellular part	GO:0046872//metal ion binding;GO:0016879//ligase activity, forming carbon-nitrogen bonds;GO:0032561//guanyl ribonucleotide binding	GO:0006163//purine nucleotide metabolic process	K01939//adenylosuccinate synthase [EC:6.3.4.4]
SAOUHSC_00020	0.264341	5.68e-12	-0.0471068	0.25133	-0.311448	9.93e-15	-0.099355	0.0155233	-0.363696	1.63e-19	-0.0466988	0.251184	SAOUHSC_00020	two-component response regulator	two-component response regulator, putative	GO:0044424//intracellular part	GO:0004871//signal transducer activity;GO:0003676//nucleic acid binding	GO:0006351//transcription, DNA-dependent;GO:0007165//signal transduction	K07668//two-component system, OmpR family, response regulator VicR
SAOUHSC_00021	-0.156414	1.47e-08	-0.376494	7.34e-40	-0.22008	2.32e-13	-0.406799	1.37e-46	-0.250385	5.96e-17	-0.0124212	0.63945	SAOUHSC_00021	sensory box histidine kinase VicK	sensory box histidine kinase VicK, putative	GO:0031224//intrinsic to membrane	GO:0004673//protein histidine kinase activity;GO:0060089;GO:0032559	GO:0006468//protein phosphorylation;GO:0007165//signal transduction;GO:0006351//transcription, DNA-dependent	K07652//two-component system, OmpR family, sensor histidine kinase VicK [EC:2.7.13.3]
SAOUHSC_00022	-0.477509	3.06e-55	-0.492475	3.59e-59	-0.0149665	0.658014	-0.514362	4.55e-65	-0.0368532	0.27353	-0.0318266	0.251706	SAOUHSC_00022	hypothetical protein	conserved hypothetical protein	-	-	-	-
SAOUHSC_00023	-0.525526	5.43e-46	-0.408513	5.32e-30	0.117013	0.00372978	-0.483551	4.81e-41	0.0419751	0.300652	-0.00168824	0.959658	SAOUHSC_00023	hypothetical protein	conserved hypothetical protein	-	-	-	-
SAOUHSC_00024	-0.1949	0.000936824	-0.0718275	0.20971	0.123073	0.0428686	-0.361226	1.4e-09	-0.166326	0.00861682	-0.0251876	0.654808	SAOUHSC_00024	hypothetical protein	conserved hypothetical protein	-	GO:0016812//hydrolase activity, acting on carbon-nitrogen (but not peptide) bonds, in cyclic amides	-	K00784//ribonuclease Z [EC:3.1.26.11];K01567//[EC:3.-.-.-];K12574//ribonuclease J [EC:3.1.-.-];K06167//PhnP protein
SAOUHSC_00025	-1.59233	1.57e-156	-1.12449	3.49e-94	0.467835	2.27e-10	-1.10726	1.04e-93	0.485071	2.98e-11	-0.296287	2.47e-10	SAOUHSC_00025	hypothetical protein	conserved hypothetical protein	GO:0044464//cell part	GO:0008252//nucleotidase activity;GO:0043169//cation binding	GO:0009117//nucleotide metabolic process	K01081//5'-nucleotidase [EC:3.1.3.5]
SAOUHSC_00026	0.0985629	0.623242	-0.629058	0.00607632	-0.727621	0.00159904	-0.544951	0.0148322	-0.643514	0.00423868	-0.256347	0.228456	SAOUHSC_00026	hypothetical protein	conserved hypothetical protein	GO:0044424//intracellular part	GO:0070037//rRNA (pseudouridine) methyltransferase activity	GO:0000154//rRNA modification	K00783//23S rRNA (pseudouridine1915-N3)-methyltransferase [EC:2.1.1.177]
SAOUHSC_00027	0.223452	0.154166	-0.09939	0.549792	-0.322842	0.0478478	-0.332512	0.0516398	-0.555965	0.000957496	-0.107444	0.513858	SAOUHSC_00027	rRNA large subunit methyltransferase	SPOUT methyltransferase family protein crystal structure shows homodimer in Escherichia coli this protein methylates pseudouridine at position 1915 of the 23S ribosomal RNA	GO:0044424//intracellular part	GO:0070037//rRNA (pseudouridine) methyltransferase activity	GO:0000154//rRNA modification	K00783//23S rRNA (pseudouridine1915-N3)-methyltransferase [EC:2.1.1.177]
SAOUHSC_00028	-0.844854	0.360418	-0.560887	0.518538	0.283967	0.78653	0.768465	0.238908	1.61332	0.0422292	1.59262	0.00464978	SAOUHSC_00028	hypothetical protein	-	-	-	-	-
SAOUHSC_00029	-1.84485	0.0959058	-13.0026	0.0055883	-11.1577	0.240262	-2.93197	0.0259792	-1.08712	0.580318	0.390982	0.573638	SAOUHSC_00029	hypothetical protein	conserved hypothetical protein	-	-	-	-
SAOUHSC_00030	0.63951	4.36e-12	-0.241492	0.000152318	-0.881001	3.11e-51	-0.0712158	0.245752	-0.710725	1.58e-36	0.196031	0.00080875	SAOUHSC_00030	hypothetical protein	conserved hypothetical protein	-	-	-	-
SAOUHSC_00031	-0.504429	0.000547392	-0.942193	1.69e-09	-0.437764	0.0122466	-0.76723	3.25e-07	-0.262801	0.117545	0.0921373	0.474856	SAOUHSC_00031	hypothetical protein	conserved hypothetical protein	-	-	-	-
SAOUHSC_00032	-1.09278	0.0691222	-2.54578	0.000967612	-1.453	0.133686	-1.37255	0.0263488	-0.279766	0.7104	-1.37152	0.0264732	SAOUHSC_00032	hypothetical protein	conserved hypothetical protein	-	-	-	-
SAOUHSC_00033	-1.06402	4.28e-13	-1.19509	1.08e-15	-0.131071	0.474824	-0.865741	5.19e-10	0.198281	0.250216	-0.138888	0.25822	SAOUHSC_00033	hypothetical protein	conserved hypothetical protein	-	-	-	K07090//
SAOUHSC_00034	-0.556508	0.0109841	-1.21114	6.56e-07	-0.654633	0.0170554	-0.845263	0.000184521	-0.288755	0.256804	-0.358808	0.0841116	SAOUHSC_00034	hypothetical protein	conserved hypothetical protein	-	-	-	-
SAOUHSC_00035	-0.55814	0.00435234	-0.934903	6.6e-06	-0.376763	0.107281	-0.628582	0.00124366	-0.0704421	0.74666	0.205627	0.22057	SAOUHSC_00035	hypothetical protein	conserved hypothetical protein	GO:0044424//intracellular part	GO:0016782//transferase activity, transferring sulfur-containing groups	GO:0006399//tRNA metabolic process	K04085//tRNA 2-thiouridine synthesizing protein A [EC:2.8.1.-];K03972//phage shock protein E
SAOUHSC_00036	-0.722111	1.13e-06	-1.00481	8.3e-11	-0.282695	0.115308	-0.937556	5.89e-10	-0.215445	0.22009	-0.0773898	0.553278	SAOUHSC_00036	hypothetical protein	conserved hypothetical protein	-	GO:0016790//thiolester hydrolase activity	-	K01069//hydroxyacylglutathione hydrolase [EC:3.1.2.6]
SAOUHSC_00037	-0.130905	0.31129	-0.526023	0.000127355	-0.395118	0.00602696	-0.599704	1.34e-05	-0.4688	0.00116772	0.130022	0.282774	SAOUHSC_00037	hypothetical protein	conserved hypothetical protein	-	GO:0003824//catalytic activity	GO:0008152//metabolic process	K00100//[EC:1.1.1.-];K00540//[EC:1.-.-.-];K00386//[EC:1.8.2.-]
SAOUHSC_00038	-2.52935	3.08e-07	-1.37467	0.000589528	1.15468	0.0737122	-1.42383	0.000359568	1.10552	0.0881586	-0.174872	0.586708	SAOUHSC_00038	hypothetical protein	conserved hypothetical protein	-	-	-	-
SAOUHSC_00039	-0.966738	4.94e-107	-0.910608	1.71e-98	0.0561299	0.284106	-0.974565	3.29e-112	-0.00782673	0.880974	-0.265679	3.83e-12	SAOUHSC_00039	hypothetical protein	conserved hypothetical protein	-	GO:0016627//oxidoreductase activity, acting on the CH-CH group of donors;GO:0050662//coenzyme binding	GO:0006399//tRNA metabolic process	K05540//tRNA-dihydrouridine synthase B [EC:1.-.-.-]
SAOUHSC_00040	0.538475	0.177354	0.237479	0.568026	-0.300996	0.44343	0.588858	0.132494	0.0503826	0.894854	0.00492339	0.987228	SAOUHSC_00040	hypothetical protein	conserved hypothetical protein	-	-	-	-
SAOUHSC_00041	0.52533	0.000869252	-0.314303	0.084736	-0.839633	8.18e-07	-0.376759	0.0389482	-0.902089	1.22e-07	-0.164834	0.349106	SAOUHSC_00041	hypothetical protein	conserved hypothetical protein	-	-	-	K07343//DNA transformation protein and related proteins
SAOUHSC_00042	0.099437	0.431742	-0.37262	0.0066004	-0.472057	0.000631762	-0.406513	0.00293576	-0.50595	0.000237884	-0.155161	0.235906	SAOUHSC_00042	hypothetical protein	conserved hypothetical protein	-	-	GO:0006810//transport	K08217//MFS transporter, DHA3 family, macrolide efflux protein
SAOUHSC_00043	-0.759965	0.0107083	-0.435356	0.118873	0.324609	0.320828	-0.888906	0.0029423	-0.128941	0.709232	-0.24742	0.355134	SAOUHSC_00043	hypothetical protein	conserved hypothetical protein	-	GO:0048037//cofactor binding;GO:0003824//catalytic activity	-	-
SAOUHSC_00044	0.100869	0.376372	-0.362925	0.00326454	-0.463794	0.000188831	-0.226422	0.0578148	-0.327291	0.00648492	-0.0225767	0.845504	SAOUHSC_00044	hypothetical protein	conserved hypothetical protein	-	GO:0003676//nucleic acid binding;GO:0001071//nucleic acid binding transcription factor activity	GO:0006351//transcription, DNA-dependent	K04761//LysR family transcriptional regulator, hydrogen peroxide-inducible genes activator
SAOUHSC_00045	-0.49693	0.221118	-1.11985	0.0125361	-0.622924	0.212466	-0.976369	0.0239258	-0.479438	0.31849	0.882641	0.00438128	SAOUHSC_00045	hypothetical protein	conserved hypothetical protein	-	-	-	-
SAOUHSC_00046	-0.0545722	0.740376	-0.446716	0.00997596	-0.392144	0.0286444	-0.318998	0.057473	-0.264425	0.127666	-0.0829494	0.607622	SAOUHSC_00046	hypothetical protein	conserved hypothetical protein	-	GO:0003676//nucleic acid binding;GO:0001071//nucleic acid binding transcription factor activity	GO:0006351//transcription, DNA-dependent	K02521//LysR family transcriptional regulator, positive regulator for ilvC;K05817//LysR family transcriptional regulator, hca operon transcriptional activator
SAOUHSC_00047	-0.710836	7.33e-15	-0.970544	1.54e-24	-0.259707	0.0181977	-0.825363	2.14e-19	-0.114527	0.280978	-0.201661	0.0141829	SAOUHSC_00047	hypothetical protein	conserved hypothetical protein	-	-	-	-
SAOUHSC_00049	-0.513148	4.07e-25	-0.977942	5.82e-75	-0.464793	7.41e-15	-1.20242	4.67e-106	-0.689271	4.27e-29	-0.392648	1.97e-16	SAOUHSC_00049	hypothetical protein	conserved hypothetical protein	-	GO:0017111//nucleoside-triphosphatase activity	-	K03529//chromosome segregation protein
SAOUHSC_00050	-0.778183	3.76e-15	-0.853863	9.65e-18	-0.0756809	0.516376	-1.21662	4.87e-31	-0.438433	0.000370988	-0.20082	0.0224732	SAOUHSC_00050	hypothetical protein	conserved hypothetical protein	-	-	-	-
SAOUHSC_00051	-1.11334	4.22e-08	1.72911	5.08e-14	2.84246	0	1.45558	2.71e-14	2.56892	0	0.414382	0.00658006	SAOUHSC_00051	1-phosphatidylinositol phosphodiesterase	1-phosphatidylinositol phosphodiesterase precursor, putative	-	GO:0004620//phospholipase activity;GO:0042578//phosphoric ester hydrolase activity;GO:0016849//phosphorus-oxygen lyase activity	GO:0044238//primary metabolic process;GO:0007165//signal transduction	K01771//1-phosphatidylinositol phosphodiesterase [EC:4.6.1.13]
SAOUHSC_00052	0.0436381	0.814406	-0.592225	0.0050144	-0.635863	0.00300872	-0.584051	0.00512268	-0.627689	0.0030662	-0.0296305	0.877184	SAOUHSC_00052	hypothetical protein	conserved hypothetical protein	GO:0016020//membrane	-	-	-
SAOUHSC_00053	-0.104096	0.5517	-0.516033	0.00544154	-0.411936	0.0332748	-0.640743	0.000648058	-0.536647	0.0061554	0.0109508	0.946408	SAOUHSC_00053	hypothetical protein	conserved hypothetical protein	GO:0016020//membrane	-	-	-
SAOUHSC_00054	-0.411055	0.0120569	-0.921085	2.16e-07	-0.51003	0.0090172	-0.520719	0.00149958	-0.109663	0.542392	0.0385194	0.794278	SAOUHSC_00054	hypothetical protein	conserved hypothetical protein	GO:0016020//membrane	-	-	-
SAOUHSC_00055	-0.205525	0.165643	-0.678582	2.14e-05	-0.473056	0.00524468	-0.0281898	0.842794	0.177336	0.238664	0.000989456	0.99314	SAOUHSC_00055	hypothetical protein	conserved hypothetical protein	GO:0016020//membrane	-	-	-
SAOUHSC_00056	0.247607	1.79e-08	-0.293937	9.51e-10	-0.541544	1.83e-30	-0.285381	1.94e-09	-0.532988	3.82e-30	0.0876162	0.0491418	SAOUHSC_00056	hypothetical protein	conserved hypothetical protein	GO:0044464//cell part	GO:0004553//hydrolase activity, hydrolyzing O-glycosyl compounds;GO:0003677//DNA binding;GO:0001071//nucleic acid binding transcription factor activity;GO:0043167//ion binding	GO:0006351//transcription, DNA-dependent	K02855//AraC family transcriptional regulator, L-rhamnose operon regulatory protein RhaS;K07506//AraC family transcriptional regulator;K07720//two-component system, response regulator YesN
SAOUHSC_00057	-1.17626	5.93e-12	-0.927603	1.11e-08	0.24866	0.22369	-0.683715	9.07e-06	0.492547	0.0112691	-0.185188	0.190049	SAOUHSC_00057	hypothetical protein	conserved hypothetical protein	-	GO:0016811//hydrolase activity, acting on carbon-nitrogen (but not peptide) bonds, in linear amides	-	K01436//amidohydrolase [EC:3.5.1.-];K01451//hippurate hydrolase [EC:3.5.1.32]
SAOUHSC_00058	-0.924581	4.29e-10	-0.768531	7.67e-08	0.156049	0.365082	-0.743213	1.35e-07	0.181368	0.286938	0.124842	0.301938	SAOUHSC_00058	hypothetical protein	conserved hypothetical protein	GO:0031224//intrinsic to membrane	-	GO:0006810//transport	K08170//MFS transporter, DHA2 family, multidrug resistance protein
SAOUHSC_00060	-1.67306	0	-2.19048	0	-0.517423	5.9e-23	-2.40156	0	-0.728505	1.28e-41	-0.269347	3.82e-23	SAOUHSC_00060	hypothetical protein	conserved hypothetical protein	GO:0044464//cell part	GO:0015114//phosphate ion transmembrane transporter activity	GO:0006817//phosphate ion transport	K03324//phosphate:Na+ symporter;K03324//phosphate:Na+ symporter
SAOUHSC_00061	-0.297601	0.0157738	0.067197	0.55635	0.364798	0.00327722	-0.0481963	0.678622	0.249405	0.047098	0.0645803	0.569262	SAOUHSC_00061	myosin-cross-reactive antigen	in group A Streptococci this protein was found to cross react with anti myosin antibodies and may play a role in rheumatic fever	-	-	-	K10254//myosin-crossreactive antigen
SAOUHSC_00062	0.252444	0.408018	-0.665223	0.0656908	-0.917667	0.00928864	-0.228956	0.490262	-0.4814	0.136426	-0.0352829	0.914722	SAOUHSC_00062	hypothetical protein	conserved hypothetical protein	GO:0044464//cell part	-	-	K15270//S-adenosylmethionine uptake transporter;K03298//drug/metabolite transporter, DME family;K07790//putative membrane protein PagO;K15268//O-acetylserine/cysteine efflux transporter
SAOUHSC_00064	-0.872599	2.53e-07	-0.938849	3.29e-08	-0.0662503	0.74274	-1.23683	2.96e-12	-0.36423	0.0845064	-0.305342	0.0427136	SAOUHSC_00064	hypothetical protein	conserved hypothetical protein	GO:0044464//cell part	GO:0003676//nucleic acid binding;GO:0001071//nucleic acid binding transcription factor activity;GO:0016769//transferase activity, transferring nitrogenous groups;GO:0048037//cofactor binding	GO:0006351//transcription, DNA-dependent	K03710//GntR family transcriptional regulator;K00375//GntR family transcriptional regulator / MocR family aminotransferase;K00837//[EC:2.6.1.-]
SAOUHSC_00065	-0.980831	6.96e-08	-0.830347	2.31e-06	0.150484	0.48202	-0.909254	2.57e-07	0.0715769	0.741218	0.0537058	0.71737	SAOUHSC_00065	hypothetical protein	conserved hypothetical protein	-	-	-	-
SAOUHSC_00067	-1.26505	0	-3.49654	0	-2.23149	0	-3.57329	0	-2.30824	0	-0.723954	0	SAOUHSC_00067	L-lactate permease	-	-	GO:0008028//monocarboxylic acid transmembrane transporter activity	GO:0015711//organic anion transport	K03303//lactate transporter, LctP family
SAOUHSC_00069	-4.46628	0	-0.886448	3.91e-151	3.57983	5.57e-14	0.515764	1.96e-11	4.98204	3.4e-14	0.387349	2.09e-11	SAOUHSC_00069	protein A	-	GO:0030312//external encapsulating structure	GO:0019865//immunoglobulin binding	GO:0051704;GO:0009056//catabolic process	K14196//immunoglobulin G-binding protein A
SAOUHSC_00070	-1.49338	2.06e-24	-0.850025	5.85e-11	0.643356	0.000193081	-0.380565	0.00131432	1.11282	1.8e-12	0.343787	0.000979564	SAOUHSC_00070	accessory regulator-like protein	staphylococcal accessory regulator-like protein	GO:0044424//intracellular part	GO:0003676//nucleic acid binding	GO:0051704	-
SAOUHSC_00071	-3.13904	3.42e-272	-2.04575	4.37e-171	1.09328	2.07e-13	-2.10278	6.02e-181	1.03626	1.77e-13	-0.715072	2.51e-35	SAOUHSC_00071	lipoprotein SirC	lipoprotein, SirC, putative	GO:0031224//intrinsic to membrane	-	GO:0051234//establishment of localization	K02015//iron complex transport system permease protein
SAOUHSC_00072	-3.1687	1.83e-250	-1.99254	6.83e-151	1.17616	2.93e-14	-2.12709	1.7e-167	1.04161	5.51e-14	-0.788387	5.21e-38	SAOUHSC_00072	lipoprotein SirB	lipoprotein, SirB, putative	GO:0016020//membrane	-	-	K02015//iron complex transport system permease protein
SAOUHSC_00074	-3.0498	0	-1.30907	0	1.74073	7.09e-13	-1.78678	0	1.26302	1.02e-12	-0.781818	2.83e-159	SAOUHSC_00074	periplasmic binding protein	periplasmic binding protein, putative	-	GO:0022890//inorganic cation transmembrane transporter activity	GO:0034755//iron ion transmembrane transport	K02016//iron complex transport system substrate-binding protein
SAOUHSC_00075	-2.58414	2.23e-29	-2.02171	1.37e-22	0.562431	0.0914964	-2.81811	2.35e-33	-0.233962	0.534174	-1.45451	4.36e-15	SAOUHSC_00075	hypothetical protein	conserved hypothetical protein	-	GO:0016835//carbon-oxygen lyase activity;GO:0048037//cofactor binding	GO:0006563//L-serine metabolic process;GO:0000097//sulfur amino acid biosynthetic process	K01738//cysteine synthase A [EC:2.5.1.47]
SAOUHSC_00076	-1.98533	5.66e-30	-2.64143	2.37e-42	-0.656091	0.0194287	-2.33549	9.4e-38	-0.350155	0.183554	-1.0073	3.22e-12	SAOUHSC_00076	ornithine cyclodeaminase	ornithine cyclodeaminase, putative	-	GO:0016841//ammonia-lyase activity	-	K01750//ornithine cyclodeaminase [EC:4.3.1.12]
SAOUHSC_00077	-2.53746	5.12e-62	-2.18601	4.56e-53	0.35145	0.122249	-2.08782	3.22e-51	0.449633	0.0427686	-0.723448	3.9e-11	SAOUHSC_00077	hypothetical protein	conserved hypothetical protein	-	GO:0005381//iron ion transmembrane transporter activity	GO:0009237//siderophore metabolic process	K03895//aerobactin synthetase subunit beta [EC:6.3.2.27]
SAOUHSC_00078	-2.30851	6.51e-42	-2.39378	2.06e-44	-0.085267	0.744106	-2.51694	5.5e-48	-0.208427	0.430938	-1.12963	1.09e-16	SAOUHSC_00078	hypothetical protein	conserved hypothetical protein	GO:0031224//intrinsic to membrane	GO:0008493//tetracycline transporter activity	GO:0015850//organic hydroxy compound transport;GO:0042221//response to chemical stimulus	K08161//MFS transporter, DHA1 family, multidrug resistance protein
SAOUHSC_00079	-1.81708	1.03e-41	-1.80695	4.58e-42	0.010133	0.957624	-2.17213	3.19e-54	-0.355054	0.0713606	-0.884948	2.96e-15	SAOUHSC_00079	hypothetical protein	conserved hypothetical protein	-	GO:0005381//iron ion transmembrane transporter activity	GO:0009237//siderophore metabolic process	K03894//aerobactin synthetase subunit alpha [EC:6.3.2.27]
SAOUHSC_00080	-1.81147	3.56e-53	-2.22417	4.4e-70	-0.412706	0.0192124	-1.80725	5.82e-55	0.00421942	0.981114	-0.737095	1.74e-14	SAOUHSC_00080	hypothetical protein	conserved hypothetical protein	-	GO:0005381//iron ion transmembrane transporter activity	GO:0009237//siderophore metabolic process	K03895//aerobactin synthetase subunit beta [EC:6.3.2.27]
SAOUHSC_00081	-1.33343	8.84e-17	-1.77665	4.49e-25	-0.443218	0.0455236	-1.9478	9.33e-29	-0.614368	0.00659814	-0.624843	7.08e-06	SAOUHSC_00081	hypothetical protein	conserved hypothetical protein	-	GO:0016832//aldehyde-lyase activity;GO:0043169//cation binding	GO:0044237//cellular metabolic process	K02510//2,4-dihydroxyhept-2-ene-1,7-dioic acid aldolase [EC:4.1.2.-];K01630//2-dehydro-3-deoxyglucarate aldolase [EC:4.1.2.20]
SAOUHSC_00082	-1.7689	1.12e-38	-1.67723	1.38e-36	0.091674	0.620812	-1.80753	3.02e-41	-0.0386224	0.834796	-0.575615	1.12e-07	SAOUHSC_00082	hypothetical protein	conserved hypothetical protein	-	GO:0016831//carboxy-lyase activity	GO:0006595//polyamine metabolic process	K01586//diaminopimelate decarboxylase [EC:4.1.1.20]
SAOUHSC_00083	-1.35741	8.71e-25	-1.33607	1.36e-24	0.0213359	0.900476	-1.30978	2.33e-24	0.0476285	0.777342	-0.597747	1.43e-07	SAOUHSC_00083	hypothetical protein	conserved hypothetical protein	-	GO:0003676//nucleic acid binding	-	-
SAOUHSC_00084	0.0498744	0.691454	-0.492025	0.00038118	-0.541899	0.000116664	-0.760863	1.2e-07	-0.810737	2.79e-08	0.0311571	0.802302	SAOUHSC_00084	hypothetical protein	conserved hypothetical protein	-	-	-	-
SAOUHSC_00085	-0.066026	0.450928	-0.736682	4.42e-14	-0.670656	3.31e-11	-0.839781	1.43e-17	-0.773755	3.3e-14	-0.0745655	0.38703	SAOUHSC_00085	hypothetical protein	conserved hypothetical protein	-	-	-	-
SAOUHSC_00086	2.07591	0	1.53974	0	-0.536177	2.95e-21	1.29396	0	-0.781954	1.16e-40	0.439088	3.67e-06	SAOUHSC_00086	acetoin reductase	3-ketoacyl-acyl carrier protein reductase, putative	-	GO:0004312//fatty acid synthase activity;GO:0019152//acetoin dehydrogenase activity	GO:0042182//ketone catabolic process	K03366//(R,R)-butanediol dehydrogenase / diacetyl reductase [EC:1.1.1.4 1.1.1.303]
SAOUHSC_00087	10.7544	0.211838			-10.7544	0.240262							SAOUHSC_00087	hypothetical protein	conserved hypothetical protein	-	-	-	-
SAOUHSC_00088	-0.638403	0.175195	0.2241	0.567444	0.862503	0.0596282	0.011442	0.974188	0.649845	0.169785	0.175969	0.654464	SAOUHSC_00088	hypothetical protein	conserved hypothetical protein	-	GO:0048037//cofactor binding;GO:0016857//racemase and epimerase activity, acting on carbohydrates and derivatives	GO:0008152//metabolic process	K01784//UDP-glucose 4-epimerase [EC:5.1.3.2]
SAOUHSC_00089	0.477074	0.324258	0.204648	0.682094	-0.272427	0.570436	-0.472543	0.412798	-0.949617	0.076981	0.156517	0.755312	SAOUHSC_00089	hypothetical protein	conserved hypothetical protein	-	GO:0016740//transferase activity	-	K01043//[EC:2.-.-.-];K01005//[EC:2.7.8.-];K03606//putative colanic acid biosysnthesis UDP-glucose lipid carrier transferase;K00996//undecaprenyl-phosphate galactose phosphotransferase [EC:2.7.8.6]
SAOUHSC_00090	-0.438861	0.0857568	-0.476823	0.0614904	-0.0379613	0.8915	-0.931974	0.000647274	-0.493113	0.102066	-0.275594	0.258384	SAOUHSC_00090	hypothetical protein	conserved hypothetical protein	-	GO:0016740//transferase activity	GO:0008152//metabolic process	K00754//[EC:2.4.1.-];K01043//[EC:2.-.-.-];K00786//[EC:2.4.-.-]
SAOUHSC_00091	-0.492552	0.0381148	-0.483207	0.0399778	0.00934444	0.972866	-0.420474	0.0679334	0.0720777	0.782278	0.0380268	0.855984	SAOUHSC_00091	hypothetical protein	conserved hypothetical protein	-	-	-	-
SAOUHSC_00092	0.0107565	0.918368	-0.164287	0.137153	-0.175043	0.12143	-0.12353	0.255858	-0.134286	0.22713	0.0146059	0.889512	SAOUHSC_00092	hypothetical protein	conserved hypothetical protein	GO:0044464//cell part	-	GO:0005976//polysaccharide metabolic process	K03328//polysaccharide transporter, PST family
SAOUHSC_00093	-1.11463	7.36e-219	0.281275	2.98e-11	1.39591	0	0.14379	2.41e-07	1.25842	0	-0.0214467	0.454538	SAOUHSC_00093	superoxide dismutase	superoxide dismutase, putative	-	GO:0003824//catalytic activity;GO:0016209//antioxidant activity;GO:0043169//cation binding	GO:0050896//response to stimulus;GO:0072593//reactive oxygen species metabolic process	K00518//superoxide dismutase [EC:1.15.1.1]
SAOUHSC_00094	-0.83589	2.7e-47	0.489711	4.62e-12	1.3256	0	0.256988	4.53e-08	1.09288	0	-0.397856	4.41e-14	SAOUHSC_00094	hypothetical protein	conserved hypothetical protein	GO:0030312//external encapsulating structure	-	-	-
SAOUHSC_00096	0.704783	3.07e-13	0.114629	0.181681	-0.590153	4.05e-14	-0.146304	0.101028	-0.851086	7.1e-26	-0.0534626	0.542964	SAOUHSC_00096	GntR family transcriptional regulator	transcriptional regulator, GntR family, putative	GO:0044464//cell part	GO:0003676//nucleic acid binding;GO:0001071//nucleic acid binding transcription factor activity	GO:0006351//transcription, DNA-dependent	K03710//GntR family transcriptional regulator
SAOUHSC_00097	0.0820829	0.717552	4.28017	3.86e-14	4.19808	0	3.54356	3.29e-14	3.46148	0	1.92888	5.51e-14	SAOUHSC_00097	purine nucleoside phosphorylase	catalyzes the reversible phosphorolysis of ribonucleosides and 2'- deoxyribonucleosides to the free base and (2'-deoxy)ribose-1- phosphate	GO:0044424//intracellular part	GO:0016763//transferase activity, transferring pentosyl groups;GO:0003676//nucleic acid binding;GO:0008408//3'-5' exonuclease activity;GO:0016779//nucleotidyltransferase activity	GO:0006401//RNA catabolic process;GO:0010467//gene expression;GO:0009116//nucleoside metabolic process	K03784//purine-nucleoside phosphorylase [EC:2.4.2.1]
SAOUHSC_00099	-0.186906	0.0940546	2.7557	9.04e-14	2.94261	6.3e-13	2.33486	0	2.52177	6.08e-13	0.899604	5.77e-15	SAOUHSC_00099	hypothetical protein	conserved hypothetical protein	GO:0016020//membrane	-	GO:0006810//transport;GO:0042221//response to chemical stimulus	K08168//MFS transporter, DHA2 family, metal-tetracycline-proton antiporter
SAOUHSC_00100	-0.0529909	0.465234	0.598513	1.11e-12	0.651504	0	0.437694	2.27e-11	0.490685	0	0.201031	0.00318134	SAOUHSC_00100	deoxyribose-phosphate aldolase	catalyzes the formation of D-glyceraldehyde 3-phosphate and acetaldehyde from 2-deoxy-D-ribose-5-phosphate	GO:0044424//intracellular part	GO:0016832//aldehyde-lyase activity	GO:0009166//nucleotide catabolic process;GO:0005975//carbohydrate metabolic process	K01619//deoxyribose-phosphate aldolase [EC:4.1.2.4]
SAOUHSC_00101	-0.0618105	0.0742924	0.753873	0	0.815684	0	0.481043	0	0.542854	0	0.163892	5.64e-07	SAOUHSC_00101	phosphopentomutase	catalyzes the transfer of phosphate between the C1 and C5 carbons of pentose	GO:0044424//intracellular part	GO:0046914//transition metal ion binding;GO:0016868//intramolecular transferase activity, phosphotransferases	GO:0009166//nucleotide catabolic process;GO:0044249//cellular biosynthetic process	K01839//phosphopentomutase [EC:5.4.2.7]
SAOUHSC_00102	-0.467487	0.0446076	-0.575837	0.0143959	-0.108351	0.677388	-0.673906	0.00445216	-0.20642	0.43153	-0.00729715	0.974206	SAOUHSC_00102	phosphonates ABC transporter permease	phosphonates ABC transporter, permease protein CC0363, putative	GO:0016021//integral to membrane	GO:0008514//organic anion transmembrane transporter activity	GO:0015711//organic anion transport	K02042//phosphonate transport system permease protein
SAOUHSC_00103	-0.937963	0.00265162	-0.795352	0.00841708	0.142611	0.697122	-1.34701	4.24e-05	-0.409049	0.30144	-0.573394	0.0460222	SAOUHSC_00103	phosphonates ABC transporter permease	phosphonates ABC transporter, permease protein CC0363, putative	GO:0016021//integral to membrane	GO:0008514//organic anion transmembrane transporter activity	GO:0015711//organic anion transport	K02042//phosphonate transport system permease protein
SAOUHSC_00104	-0.314339	0.563516	-1.46778	0.025046	-1.15344	0.102317	-0.642468	0.249896	-0.328129	0.581476	0.484091	0.283596	SAOUHSC_00104	amino acid ABC transporter ATP-binding protein	amino acid ABC transporter, ATP-binding protein, putative	GO:0016020//membrane	GO:0017111//nucleoside-triphosphatase activity;GO:0015604//organic phosphonate transmembrane transporter activity;GO:0032559	GO:0015711//organic anion transport;GO:0009207	K02041//phosphonate transport system ATP-binding protein [EC:3.6.3.28]
SAOUHSC_00105	-1.0375	0.00108821	-1.23896	0.000146671	-0.20146	0.61369	-0.977778	0.00152142	0.0597205	0.879134	-0.471515	0.0949248	SAOUHSC_00105	phosphonate ABC transporter substrate-binding protein	phosphonate ABC transporter, substrate-binding protein, putative	GO:0030313	GO:0008514//organic anion transmembrane transporter activity	GO:0015711//organic anion transport	K02044//phosphonate transport system substrate-binding protein
SAOUHSC_00106	-0.152035	0.552476	-0.400214	0.128996	-0.248179	0.369212	-0.764247	0.0059589	-0.612212	0.035918	-0.098403	0.692262	SAOUHSC_00106	hypothetical protein	conserved hypothetical protein	-	-	-	-
SAOUHSC_00107	-0.0946319	0.382724	-0.61978	1.42e-07	-0.525149	1.85e-05	-0.53368	3.41e-06	-0.439048	0.000245732	-0.137397	0.20036	SAOUHSC_00107	hypothetical protein	conserved hypothetical protein	-	GO:0016791//phosphatase activity;GO:0004112//cyclic-nucleotide phosphodiesterase activity;GO:0043169//cation binding	GO:0009117//nucleotide metabolic process	K01119//2',3'-cyclic-nucleotide 2'-phosphodiesterase [EC:3.1.4.16]
SAOUHSC_00108	-10.8693	0.0811898	-10.8693	0.076257			-10.8693	0.0702216			-0.930946	0.493262	SAOUHSC_00108	hypothetical protein	conserved hypothetical protein	-	GO:0003677//DNA binding	-	-
SAOUHSC_00109	1.63319	0.000117154	0.702148	0.157864	-0.931046	0.0154742	0.720102	0.143971	-0.913091	0.0160744	0.72113	0.143375	SAOUHSC_00109	replication initiation protein	replication initiation protein, putative	-	GO:0003677//DNA binding	GO:0006259//DNA metabolic process	-
SAOUHSC_00111	-0.522926	0.55132	-0.0754599	0.933238	0.447466	0.614576	-0.610046	0.4776	-0.0871209	0.91839	-0.609018	0.478438	SAOUHSC_00111	hypothetical protein	-	-	-	-	-
SAOUHSC_00113	2.06841	4.57e-13	5.27201	5.33e-13	3.20361	2.21e-12	5.37317	5.35e-13	3.30477	2.55e-12	1.60904	1.08e-12	SAOUHSC_00113	bifunctional acetaldehyde-CoA/alcohol dehydrogenase	alcohol dehydrogenase, iron-containing, putative	-	GO:0016620//oxidoreductase activity, acting on the aldehyde or oxo group of donors, NAD or NADP as acceptor;GO:0016616//oxidoreductase activity, acting on the CH-OH group of donors, NAD or NADP as acceptor;GO:0043169//cation binding	GO:0044281//small molecule metabolic process	K04072//acetaldehyde dehydrogenase / alcohol dehydrogenase [EC:1.2.1.10 1.1.1.1]
SAOUHSC_00114	4.20723	0	1.79127	0	-2.41596	4.03e-154	1.38144	2.35e-12	-2.82579	2.13e-187	0.736478	0.000850604	SAOUHSC_00114	capsular polysaccharide biosynthesis protein	capsular polysaccharide biosynthesis protein, putative	GO:0031224//intrinsic to membrane	GO:0005488//binding;GO:0005351//sugar:hydrogen symporter activity;GO:0016772//transferase activity, transferring phosphorus-containing groups	GO:0051704;GO:0005976//polysaccharide metabolic process;GO:0008610//lipid biosynthetic process;GO:0006858//extracellular transport;GO:0006796//phosphate-containing compound metabolic process	K08252//receptor protein-tyrosine kinase [EC:2.7.10.1];K08253//non-specific protein-tyrosine kinase [EC:2.7.10.2]
SAOUHSC_00115	3.70423	0	1.09422	5.81e-10	-2.61001	5.51e-166	0.564259	0.0033458	-3.13997	1.62e-205	0.59723	0.00179096	SAOUHSC_00115	capsular polysaccharide biosynthesis protein Cap5B	capsular polysaccharide synthesis enzyme Cap5B	-	GO:0004713//protein tyrosine kinase activity	GO:0019222//regulation of metabolic process;GO:0045226//extracellular polysaccharide biosynthetic process;GO:0006796//phosphate-containing compound metabolic process	K00903//protein-tyrosine kinase [EC:2.7.10.-];K08253//non-specific protein-tyrosine kinase [EC:2.7.10.2]
SAOUHSC_00116	3.87488	0	1.34985	1.36e-13	-2.52503	1.14e-151	0.935922	1.9e-06	-2.93896	1.65e-182	0.701322	0.00061323	SAOUHSC_00116	capsular polysaccharide biosynthesis protein Cap8C	capsular polysaccharide synthesis enzyme Cap8C	-	GO:0004721//phosphoprotein phosphatase activity;GO:0046914//transition metal ion binding	-	K01104//protein-tyrosine phosphatase [EC:3.1.3.48]
SAOUHSC_00117	3.58392	5.42e-14	1.0208	1.33e-12	-2.56312	9.89e-231	0.701243	3.34e-06	-2.88268	9.34e-268	0.476712	0.00237908	SAOUHSC_00117	capsular polysaccharide biosynthesis protein Cap5D	capsular polysaccharide biosynthesis protein Cap5D, putative	-	GO:0048037//cofactor binding	GO:0008152//metabolic process	K01710//dTDP-glucose 4,6-dehydratase [EC:4.2.1.46];K13013//O-antigen biosynthesis protein WbqV;K00100//[EC:1.1.1.-] K01726 [EC:4.2.1.-];K15912//UDP-N-acetyl-D-glucosamine 4,6-dehydratase [EC:4.2.1.-]
SAOUHSC_00118	2.99403	2.13e-14	0.604735	0.00149683	-2.38929	2.7e-94	0.445393	0.021879	-2.54863	1.12e-103	0.469141	0.0153392	SAOUHSC_00118	capsular polysaccharide biosynthesis protein Cap5E	capsular polysaccharide biosynthesis protein Cap5E, putative	-	GO:0016857//racemase and epimerase activity, acting on carbohydrates and derivatives	GO:0008610//lipid biosynthetic process	K01784//UDP-glucose 4-epimerase [EC:5.1.3.2];K15894//UDP-N-acetylglucosamine 4,6-dehydratase [EC:4.2.1.115]
SAOUHSC_00119	2.85014	0	0.341018	0.0377318	-2.50913	1.61e-132	0.309034	0.0591198	-2.54111	2.86e-137	0.099007	0.559218	SAOUHSC_00119	capsular polysaccharide biosynthesis protein Cap8F	capsular polysaccharide synthesis enzyme Cap8F	-	GO:0048037//cofactor binding;GO:0043169//cation binding	GO:0008152//metabolic process	K00100//[EC:1.1.1.-];K01790//dTDP-4-dehydrorhamnose 3,5-epimerase [EC:5.1.3.13]
SAOUHSC_00120	3.23768	1.37e-13	0.796563	2.45e-07	-2.44112	1.34e-161	0.624837	7.5e-05	-2.61284	2.61e-178	0.604385	0.000135684	SAOUHSC_00120	UDP-N-acetylglucosamine 2-epimerase	-	-	GO:0016857//racemase and epimerase activity, acting on carbohydrates and derivatives	GO:0006044//N-acetylglucosamine metabolic process;GO:0008610//lipid biosynthetic process	K01791//UDP-N-acetylglucosamine 2-epimerase [EC:5.1.3.14]
SAOUHSC_00121	2.82723	1.13e-13	0.400357	0.0605662	-2.42687	1.31e-73	0.307696	0.152619	-2.51953	2e-78	0.394454	0.0627738	SAOUHSC_00121	capsular polysaccharide biosynthesis protein O-acetyl transferase Cap5H	capsular polysaccharide synthesis enzyme O-acetyl transferase Cap5H, putative	-	GO:0016413//O-acetyltransferase activity	-	K00638//chloramphenicol O-acetyltransferase [EC:2.3.1.28];K00680//[EC:2.3.1.-]
SAOUHSC_00122	2.67471	3.14e-13	0.509105	0.00044311	-2.16561	5.87e-119	0.291609	0.0507902	-2.38311	2.21e-136	0.292637	0.049977	SAOUHSC_00122	capsular polysaccharide biosynthesis protein Cap5I	capsular polysaccharide biosynthesis protein Cap5I, putative	-	-	GO:0008152//metabolic process	K00754//[EC:2.4.1.-]
SAOUHSC_00123	2.38821	1.57e-13	0.234103	0.146052	-2.1541	9.81e-87	-0.00893647	0.95876	-2.39714	1.01e-100	0.424319	0.00608656	SAOUHSC_00123	capsular polysaccharide biosynthesis protein Cap5J	capsular polysaccharide biosynthesis protein Cap5J, putative	-	-	-	-
SAOUHSC_00124	2.21724	0	0.316494	0.0951878	-1.90075	1.12e-46	0.220029	0.250156	-1.99721	9.72e-51	0.443449	0.0160569	SAOUHSC_00124	capsular polysaccharide biosynthesis protein Cap5K	capsular polysaccharide biosynthesis protein Cap5K, putative	-	-	-	-
SAOUHSC_00125	1.81023	1.03e-13	-0.0905419	0.491532	-1.90078	1.18e-83	-0.0772374	0.552426	-1.88747	1.56e-84	0.0690537	0.584004	SAOUHSC_00125	cap5L protein/glycosyltransferase	cap5L protein/glycosyltransferase, putative	-	GO:0016740//transferase activity	GO:0008152//metabolic process	K00754//[EC:2.4.1.-];K03208//colanic acid biosynthesis glycosyl transferase WcaI
SAOUHSC_00126	1.61733	0	-0.031459	0.860338	-1.64879	6.32e-34	-0.271667	0.134891	-1.88899	1.85e-41	0.175969	0.293466	SAOUHSC_00126	capsular polysaccharide biosynthesis protein Cap8M	-	-	GO:0016740//transferase activity	-	K13012//O-antigen biosynthesis protein WbqP
SAOUHSC_00127	1.5794	4.05e-13	-0.123823	0.37564	-1.70323	1.63e-55	-0.172983	0.214888	-1.75239	7.65e-59	-0.0331267	0.808664	SAOUHSC_00127	cap5N protein/UDP-glucose 4-epimerase	cap5N protein/UDP-glucose 4-epimerase, putative	-	GO:0048037//cofactor binding;GO:0016857//racemase and epimerase activity, acting on carbohydrates and derivatives	GO:0008152//metabolic process	K01784//UDP-glucose 4-epimerase [EC:5.1.3.2]
SAOUHSC_00128	1.44011	0	-0.192742	0.0676038	-1.63285	4.87e-84	-0.462872	2.36e-05	-1.90298	1.06e-105	0.0235832	0.813692	SAOUHSC_00128	cap5O protein/UDP-N-acetyl-D-mannosaminuronic acid dehydrogenase	-	-	GO:0016616//oxidoreductase activity, acting on the CH-OH group of donors, NAD or NADP as acceptor;GO:0000166//nucleotide binding	GO:0008152//metabolic process	K02472//UDP-N-acetyl-D-mannosaminuronic acid dehydrogenase [EC:1.1.1.-]
SAOUHSC_00129	0.708725	0	-0.572531	1.1e-12	-1.28126	3.02e-69	-0.676575	7.54e-17	-1.3853	2.36e-79	-0.188018	0.0116486	SAOUHSC_00129	UDP-N-acetylglucosamine 2-epimerase	-	-	GO:0016857//racemase and epimerase activity, acting on carbohydrates and derivatives	GO:0006044//N-acetylglucosamine metabolic process;GO:0008610//lipid biosynthetic process	K01791//UDP-N-acetylglucosamine 2-epimerase [EC:5.1.3.14]
SAOUHSC_00130	-0.359427	0.00725782	0.455508	7.42e-05	0.814934	9.77e-11	0.128567	0.286506	0.487994	0.000224976	-0.32552	0.0128676	SAOUHSC_00130	heme-degrading monooxygenase IsdI	iron regulated catalyzes the release of heme from hemoglobin allowing bacterial pathogens to use the host heme as an iron source	GO:0044424//intracellular part	GO:0016705//oxidoreductase activity, acting on paired donors, with incorporation or reduction of molecular oxygen;GO:0043169//cation binding	GO:0016999//antibiotic metabolic process	K07145//
SAOUHSC_00131	-0.273966	0.075136	0.5075	0.000133081	0.781466	5.07e-08	0.136412	0.331404	0.410379	0.00687188	-0.407993	0.00842744	SAOUHSC_00131	hypothetical protein	conserved hypothetical protein	-	-	-	K09790//hypothetical protein
SAOUHSC_00132	0.839302	5.04e-12	1.43431	5.25e-12	0.595011	0	0.494569	5.05e-12	-0.344733	4e-17	0.0105522	0.833112	SAOUHSC_00132	aldehyde dehydrogenase	aldehyde dehydrogenase, putative	-	GO:0004030//aldehyde dehydrogenase [NAD(P)+] activity	GO:0008152//metabolic process	K00128//aldehyde dehydrogenase (NAD+) [EC:1.2.1.3]
SAOUHSC_00133	0.0910161	0.481556	1.66362	3.34e-13	1.57261	4.19e-13	1.25496	3.01e-13	1.16394	4.51e-13	0.394399	0.00114449	SAOUHSC_00133	hypothetical protein	conserved hypothetical protein	GO:0044464//cell part	GO:0015075//ion transmembrane transporter activity	GO:0006811//ion transport	K03295//cation efflux system protein, CDF family
SAOUHSC_00134	-0.0927811	0.861392	-0.430303	0.417746	-0.337522	0.535788	-0.273011	0.592722	-0.18023	0.727512	-0.178874	0.722886	SAOUHSC_00134	hypothetical protein	conserved hypothetical protein	-	-	-	-
SAOUHSC_00135	-1.44104	1.15e-25	-1.58419	1.04e-29	-0.143144	0.436128	-1.27078	3.38e-22	0.170267	0.325974	-0.455674	6.23e-05	SAOUHSC_00135	hypothetical protein	conserved hypothetical protein	-	-	-	-
SAOUHSC_00136	-1.36842	0.000596174	-2.08445	3.29e-06	-0.716033	0.220774	-1.87057	1.17e-05	-0.502158	0.365194	-1.06219	0.00412986	SAOUHSC_00136	hypothetical protein	conserved hypothetical protein	-	GO:0017111//nucleoside-triphosphatase activity;GO:0032559	GO:0009207	K02049//NitT/TauT family transport system ATP-binding protein
SAOUHSC_00137	-0.734671	0.0155166	-1.10521	0.000582256	-0.370537	0.320886	-0.821792	0.00659084	-0.0871209	0.801274	-0.0255831	0.924676	SAOUHSC_00137	hypothetical protein	conserved hypothetical protein	-	GO:0032559	-	K02051//NitT/TauT family transport system substrate-binding protein
SAOUHSC_00138	-0.873423	0.0116999	-0.601044	0.0665198	0.272379	0.487306	-0.516937	0.105462	0.356486	0.353346	-0.14394	0.631816	SAOUHSC_00138	hypothetical protein	conserved hypothetical protein	GO:0016020//membrane	-	-	K02050//NitT/TauT family transport system permease protein
SAOUHSC_00139	-1.19995	1.35e-06	-0.882815	0.00015136	0.317134	0.282178	-0.931974	6.17e-05	0.267974	0.365044	-0.0975961	0.628596	SAOUHSC_00139	hypothetical protein	conserved hypothetical protein	-	GO:0016627//oxidoreductase activity, acting on the CH-CH group of donors	GO:0008152//metabolic process	K00257//[EC:1.3.99.-]
SAOUHSC_00141	1.97502	0	-2.37924	1.7e-109	-4.35426	0	-2.8497	1.71e-136	-4.82471	0	-0.446231	3.89e-09	SAOUHSC_00141	hypothetical protein	conserved hypothetical protein	-	-	-	-
SAOUHSC_00142	2.97957	0	-1.08927	0.000912126	-4.06884	1.17e-96	-0.4126	0.153007	-3.39218	1.83e-85	-0.223127	0.425116	SAOUHSC_00142	formate dehydrogenase	Catalyzes the reversible two-electron oxidation of formate to carbon dioxide. It allows the assimilation of carbon dioxide and provides energy for growth through oxidative phosphorylation coupled to the reduction of oxygen, nitrate, sulphate or fumarate	-	GO:0016614//oxidoreductase activity, acting on CH-OH group of donors;GO:0016622;GO:0016620//oxidoreductase activity, acting on the aldehyde or oxo group of donors, NAD or NADP as acceptor;GO:0000166//nucleotide binding	GO:0008152//metabolic process	K00122//formate dehydrogenase [EC:1.2.1.2]
SAOUHSC_00143	1.40857	0	0.574715	2.13e-13	-0.833851	3.43e-38	0.42098	2.55e-07	-0.987585	3.87e-51	0.243618	0.00383318	SAOUHSC_00143	hypothetical protein	conserved hypothetical protein	-	-	GO:0006810//transport	K08152//MFS transporter, DHA1 family, multidrug resistance protein B
SAOUHSC_00144	1.60847	0	0.760559	0	-0.847915	9.04e-235	0.925524	0	-0.68295	8.9e-165	0.208615	9.96e-09	SAOUHSC_00144	hypothetical protein	conserved hypothetical protein	-	GO:0016620//oxidoreductase activity, acting on the aldehyde or oxo group of donors, NAD or NADP as acceptor;GO:0019842//vitamin binding;GO:0022892	-	K15655//surfactin family lipopeptide synthetase B
SAOUHSC_00145	0.830938	0	0.188318	0.0278086	-0.64262	3.21e-17	0.278464	0.000862788	-0.552474	1.04e-13	-0.125825	0.161176	SAOUHSC_00145	hypothetical protein	conserved hypothetical protein	-	GO:0016780//phosphotransferase activity, for other substituted phosphate groups;GO:0046872//metal ion binding	GO:0009058//biosynthetic process	K06133//4'-phosphopantetheinyl transferase [EC:2.7.8.-]
SAOUHSC_00146	5.0744	5.53e-13	4.1576	6.12e-13	-0.9168	8.96e-272	3.96755	5.42e-13	-1.10685	0	1.54885	5.12e-13	SAOUHSC_00146	hypothetical protein	conserved hypothetical protein	-	-	-	K08996//putative membrane protein
SAOUHSC_00147	-0.656587	0.000358562	-0.789705	2.38e-05	-0.133119	0.53422	-0.838865	6.95e-06	-0.182278	0.394022	-0.0975961	0.552598	SAOUHSC_00147	acetylglutamate kinase	acetylglutamate kinase, putative	GO:0044424//intracellular part	GO:0016301//kinase activity;GO:0032559	GO:0006525//arginine metabolic process;GO:0006796//phosphate-containing compound metabolic process	K00930//acetylglutamate kinase [EC:2.7.2.8]
SAOUHSC_00148	-0.392865	0.01119	-1.04088	1.48e-09	-0.648015	0.00059224	-0.891711	7.88e-08	-0.498846	0.00615524	-0.00781503	0.95743	argJ	bifunctional ornithine acetyltransferase/N-acetylglutamate synthase	bifunctional arginine biosynthesis protein ArgJ functions at the 1st and 5th steps in arginine biosynthesis involved in synthesis of acetylglutamate from glutamate and acetyl-CoA and ornithine by transacetylation between acetylornithine and glutmate	GO:0044424//intracellular part	GO:0008080//N-acetyltransferase activity	GO:0006525//arginine metabolic process	K00620//glutamate N-acetyltransferase / amino-acid N-acetyltransferase [EC:2.3.1.35 2.3.1.1]
SAOUHSC_00149	-0.295515	0.140414	-0.992439	9.85e-06	-0.696924	0.00394962	-0.852121	8.51e-05	-0.556606	0.0172246	0.103819	0.569736	argC	N-acetyl-gamma-glutamyl-phosphate reductase	catalyzes the reduction of N-acetyl-5-glutamyl phosphate to N-acetyl-L-glutamate 5-semialdehyde in arginine biosynthesis and the reduction of N-acetyl-gamma-aminoadipyl-phosphate to N-acetyl-L-aminoadipate-semialdehyde in lysine biosynthesis involved in both the arginine and lysine biosynthetic pathways lysine is produced via the AAA pathway, lysine from alpha-aminoadipate	GO:0044424//intracellular part	GO:0016620//oxidoreductase activity, acting on the aldehyde or oxo group of donors, NAD or NADP as acceptor;GO:0005515//protein binding;GO:0000166//nucleotide binding	GO:0006525//arginine metabolic process	K00145//N-acetyl-gamma-glutamyl-phosphate reductase [EC:1.2.1.38]
SAOUHSC_00150	-0.297366	0.173145	-1.58325	5.16e-09	-1.28589	1.04e-05	-1.27486	5.24e-07	-0.977496	0.00035629	0.0268255	0.89266	SAOUHSC_00150	ornithine aminotransferase	ornithine aminotransferase, putative	GO:0044424//intracellular part	GO:0008483//transaminase activity;GO:0048037//cofactor binding	GO:0006560//proline metabolic process	K00819//ornithine--oxo-acid transaminase [EC:2.6.1.13]
SAOUHSC_00151	-0.766902	2.78e-68	-1.55838	8.84e-213	-0.791478	1.06e-41	-1.56202	7.12e-218	-0.795123	9.18e-43	-0.201916	2.47e-07	SAOUHSC_00151	branched-chain amino acid transport system II carrier protein	-	GO:0031224//intrinsic to membrane	GO:0015171//amino acid transmembrane transporter activity	GO:0006865//amino acid transport	K03311//branched-chain amino acid:cation transporter, LIVCS family
SAOUHSC_00152	-4.54869	3.69e-282	-2.5575	7.11e-174	1.99119	1.33e-15	-2.92859	2.14e-205	1.6201	1.44e-13	0.018468	0.748084	SAOUHSC_00152	hypothetical protein	conserved hypothetical protein	-	GO:0004463//leukotriene-A4 hydrolase activity	-	K09020//ureidoacrylate peracid hydrolase [EC:3.5.1.110];K01252//bifunctional isochorismate lyase / aryl carrier protein [EC:3.3.2.1]
SAOUHSC_00153	-4.51046	0	-2.53178	0	1.97868	2.58e-13	-2.98051	0	1.52995	2.73e-13	-0.0937832	0.000531538	SAOUHSC_00153	indolepyruvate decarboxylase	indolepyruvate decarboxylase, putative	-	GO:0046872//metal ion binding;GO:0016831//carboxy-lyase activity;GO:0019842//vitamin binding	-	K04103//indolepyruvate decarboxylase [EC:4.1.1.74]
SAOUHSC_00154	-11.4543	0.154102	-11.4543	0.146565			-11.4543	0.137209			-11.4543	0.1374	SAOUHSC_00154	hypothetical protein	conserved hypothetical protein	-	-	-	-
SAOUHSC_00155	-1.74218	0	-1.03188	0	0.710298	0	-2.23176	0	-0.489581	2.24e-154	-2.06217	0	SAOUHSC_00155	PTS system glucose-specific protein	PTS system, glucose-specific component	GO:0031224//intrinsic to membrane	GO:0015149//hexose transmembrane transporter activity;GO:0005402//cation:sugar symporter activity;GO:0016772//transferase activity, transferring phosphorus-containing groups	GO:0008645//hexose transport;GO:0006796//phosphate-containing compound metabolic process	K02763//PTS system, D-glucosamine-specific IIA component [EC:2.7.1.69] K02764 PTS system, D-glucosamine-specific IIB component [EC:2.7.1.69] K02765 PTS system, D-glucosamine-specific IIC component
SAOUHSC_00156	1.83984	1.65e-13	2.99728	2.03e-13	1.15743	0	1.71365	1.82e-13	-0.12619	0.159517	0.540505	0.00024401	SAOUHSC_00156	hypothetical protein	conserved hypothetical protein	-	GO:0016859//cis-trans isomerase activity	GO:0044267//cellular protein metabolic process	K09963//hypothetical protein
SAOUHSC_00157	1.88146	0	2.92454	0	1.04308	0	1.81345	0	-0.0680121	0.615056	0.709511	0.00138131	murQ	N-acetylmuramic acid-6-phosphate etherase	catalyzes the cleavage of the lactyl ether moiety of N-acetylmuramic acid-6-phosphate (MurNAc-6-P) to form N-acetylglucosamine-6-phosphate (GlcNAc-6-P) and lactate involved in MurNAc dissimilation pathway	-	GO:0016835//carbon-oxygen lyase activity;GO:0030246//carbohydrate binding	GO:0006040//amino sugar metabolic process	K07106//N-acetylmuramic acid 6-phosphate etherase [EC:4.2.1.126]
SAOUHSC_00158	0.81566	1.44e-12	2.14027	6e-15	1.32461	0	1.18261	0	0.366948	0.000120405	0.207615	0.100751	SAOUHSC_00158	PTS system transporter	PTS system component	GO:0016020//membrane	GO:0016740//transferase activity	GO:0006810//transport	K02809//PTS system, sucrose-specific IIB component [EC:2.7.1.69] K02810 PTS system, sucrose-specific IIC component
SAOUHSC_00160	0.535111	2.22e-05	2.0245	2.83e-13	1.48938	5.8e-13	0.908302	2.38e-13	0.373191	0.000643972	0.257756	0.048287	SAOUHSC_00160	hypothetical protein	conserved hypothetical protein	-	GO:0001071//nucleic acid binding transcription factor activity;GO:0030246//carbohydrate binding	GO:0006351//transcription, DNA-dependent	K15835//RpiR family transcriptional regulator, murPQ operon repressor
SAOUHSC_00161	0.82394	0.0046879	0.2241	0.48403	-0.59984	0.036533	-0.26318	0.453132	-1.08712	0.000438694	0.141204	0.661354	SAOUHSC_00161	hypothetical protein	conserved hypothetical protein	-	-	-	-
SAOUHSC_00162	-0.810467	3.32e-108	-0.885137	2.84e-127	-0.0746697	0.0859848	-0.911898	2.69e-136	-0.101431	0.0192071	-0.34499	3.18e-25	SAOUHSC_00162	HsdR family type I site-specific deoxyribonuclease	type I site-specific deoxyribonuclease, HsdR family, putative	-	GO:0003676//nucleic acid binding;GO:0015666//restriction endodeoxyribonuclease activity;GO:0032559	GO:0006304//DNA modification	K01153//type I restriction enzyme, R subunit [EC:3.1.21.3]
SAOUHSC_00163	0.24408	9.05e-05	-0.267595	7.93e-05	-0.511675	1.63e-14	-0.351652	2.5e-07	-0.595733	6.19e-19	0.00801572	0.899812	SAOUHSC_00163	hypothetical protein	conserved hypothetical protein	-	-	-	-
SAOUHSC_00164	0.605855	5.95e-13	-0.384339	2.8e-06	-0.990195	4.11e-39	-0.368648	5.42e-06	-0.974503	8.07e-39	-0.0940546	0.223772	SAOUHSC_00164	hypothetical protein	conserved hypothetical protein	-	-	-	-
SAOUHSC_00166	0.511401	7.35e-08	-0.356943	0.00118596	-0.868344	4.01e-17	-0.56194	6.63e-07	-1.07334	3.95e-24	-0.0529368	0.609454	SAOUHSC_00166	hypothetical protein	conserved hypothetical protein	-	-	-	-
SAOUHSC_00167	-0.483587	4.91e-05	-0.773667	4.98e-10	-0.29008	0.0362938	-0.582935	9.96e-07	-0.0993472	0.453906	-0.234422	0.0366194	SAOUHSC_00167	peptide ABC transporter ATP-binding protein	peptide ABC transporter, ATP-binding protein, putative	-	GO:0017111//nucleoside-triphosphatase activity;GO:0032559	GO:0009207;GO:0006810//transport	K02031//peptide/nickel transport system ATP-binding protein K02032 peptide/nickel transport system ATP-binding protein
SAOUHSC_00168	-0.821007	0.000222052	-1.20474	3.29e-07	-0.383736	0.168157	-1.2539	1.02e-07	-0.432896	0.119448	-0.314275	0.116073	SAOUHSC_00168	hypothetical protein	conserved hypothetical protein	GO:0031224//intrinsic to membrane	-	GO:0051234//establishment of localization	K02033//peptide/nickel transport system permease protein
SAOUHSC_00169	-0.531696	0.0631932	-1.40365	2.19e-05	-0.871951	0.0187664	-0.766915	0.00876688	-0.23522	0.47225	-0.0446031	0.86463	SAOUHSC_00169	peptide ABC transporter permease	peptide ABC transporter, permease protein, putative	GO:0031224//intrinsic to membrane	-	GO:0051234//establishment of localization	K02034//peptide/nickel transport system permease protein
SAOUHSC_00170	-0.71275	0.000309946	-0.805853	5.27e-05	-0.0931028	0.686082	-1.28891	1.93e-09	-0.576159	0.0205636	0.117634	0.482036	SAOUHSC_00170	RGD-containing lipoprotein	conserved hypothetical protein	-	-	GO:0051234//establishment of localization	K02035//peptide/nickel transport system substrate-binding protein
SAOUHSC_00171	-0.357666	0.000543256	-0.391236	0.000151421	-0.0335695	0.765226	-0.549674	1.72e-07	-0.192007	0.0941472	-0.104343	0.283934	SAOUHSC_00171	gamma-glutamyltranspeptidase	gamma-glutamyltranspeptidase, putative	-	GO:0016755;GO:0016747//transferase activity, transferring acyl groups other than amino-acyl groups	-	K00681//gamma-glutamyltranspeptidase [EC:2.3.2.2]
SAOUHSC_00172	-0.219249	0.0322646	-0.752536	1.53e-11	-0.533287	7.05e-06	-0.773013	3.16e-12	-0.553763	2.72e-06	-0.091784	0.35173	SAOUHSC_00172	hypothetical protein	conserved hypothetical protein	GO:0031224//intrinsic to membrane	-	-	-
SAOUHSC_00173	-0.219644	0.0041121	-0.924218	5.93e-27	-0.704574	1.32e-14	-0.671308	1.72e-16	-0.451665	1.94e-07	-0.347759	6.31e-06	SAOUHSC_00173	azoreductase	FMN-dependent requires NADH catalyzes the cleavage of azo bond in aromatic azo compounds	-	GO:0016651//oxidoreductase activity, acting on NAD(P)H;GO:0000166//nucleotide binding;GO:0048037//cofactor binding;GO:0016646//oxidoreductase activity, acting on the CH-NH group of donors, NAD or NADP as acceptor	GO:0008152//metabolic process	K01118//FMN-dependent NADH-azoreductase [EC:1.7.-.-]
SAOUHSC_00174	2.56845	0	1.61642	0	-0.952031	6.92e-21	1.71631	0	-0.852135	6.9e-18	0.0551145	0.782364	SAOUHSC_00174	M23/M37 peptidase domain-containing protein	M23/M37 peptidase domain protein	-	GO:0003824//catalytic activity	-	K08259//lysostaphin [EC:3.4.24.75]
SAOUHSC_00175	0.197272	0.257026	1.5442	1.87e-13	1.34692	1.75e-13	-0.113972	0.531774	-0.311244	0.0837798	-0.279841	0.135266	SAOUHSC_00175	multiple sugar-binding transport ATP-binding protein	multiple sugar-binding transport ATP-binding protein, putative	GO:0043234//protein complex	GO:0042626//ATPase activity, coupled to transmembrane movement of substances;GO:0005363//maltose transmembrane transporter activity;GO:0032559	GO:0009207;GO:0051234//establishment of localization	K10112//maltose/maltodextrin transport system ATP-binding protein
SAOUHSC_00176	0.461626	0.00191657	1.40979	0	0.948167	2.63e-13	-0.0290732	0.857104	-0.490699	0.0011908	-0.486336	0.00504032	SAOUHSC_00176	extracellular solute-binding protein	bacterial extracellular solute-binding protein, putative	-	GO:0015151//alpha-glucoside transmembrane transporter activity	GO:0000017//alpha-glucoside transport	K15770//putative arabinogalactan oligomer transport system substrate-binding protein
SAOUHSC_00177	0.266857	0.0404042	1.26521	4.41e-13	0.998352	0	-0.142192	0.30342	-0.409049	0.00246746	-0.251347	0.0741934	SAOUHSC_00177	maltose ABC transporter permease	maltose ABC transporter, permease protein, putative	GO:0031224//intrinsic to membrane	-	GO:0071702	K15771//putative arabinogalactan oligomer transport system permease protein
SAOUHSC_00178	0.362951	0.0279234	1.43096	2.62e-13	1.06801	1.88e-13	0.194403	0.245946	-0.168548	0.296706	0.0278311	0.870562	SAOUHSC_00178	maltose ABC transporter permease	maltose ABC transporter, permease protein	GO:0031224//intrinsic to membrane	-	GO:0071702	K15772//putative arabinogalactan oligomer transport system permease protein
SAOUHSC_00179	0.274986	0.0282296	1.26036	2.72e-13	0.985371	6.57e-14	-0.056473	0.667426	-0.331459	0.0096876	-0.275775	0.0429646	SAOUHSC_00179	hypothetical protein	conserved hypothetical protein	-	GO:0003824//catalytic activity	GO:0008152//metabolic process	K00540//[EC:1.-.-.-];K00118//glucose-fructose oxidoreductase [EC:1.1.99.28]
SAOUHSC_00180	0.144878	0.233346	1.16003	7.31e-13	1.01515	0	0.00528975	0.964622	-0.139588	0.256378	-0.302313	0.0199284	SAOUHSC_00180	hypothetical protein	conserved hypothetical protein	-	GO:0003824//catalytic activity	GO:0008152//metabolic process	K00540//[EC:1.-.-.-];K00118//glucose-fructose oxidoreductase [EC:1.1.99.28]
SAOUHSC_00181	0.300752	0.00536268	1.21388	1.48e-13	0.913129	0	0.118211	0.28175	-0.18254	0.0883036	-0.146263	0.204552	SAOUHSC_00181	hypothetical protein	conserved hypothetical protein	-	GO:0004518//nuclease activity	-	K01151//deoxyribonuclease IV [EC:3.1.21.2] K01741 DNA-(apurinic or apyrimidinic site) lyase [EC:4.2.99.18]
SAOUHSC_00182	1.09178	0	1.64075	0	0.548963	4.43e-11	2.78055	0	1.68877	0	2.44409	0	SAOUHSC_00182	hypothetical protein	conserved hypothetical protein	GO:0031224//intrinsic to membrane	GO:0003880//protein C-terminal carboxyl O-methyltransferase activity	GO:0006479//protein methylation	-
SAOUHSC_00183	1.43183	2.25e-13	1.3451	2.54e-13	-0.0867331	0.423178	0.713043	1.85e-06	-0.71879	1.95e-09	0.171813	0.295408	uhpT	sugar phosphate antiporter	cytoplasmic membrane protein that functions as a monomer catalyzes the active transport of sugar-phosphates such as glucose-6-phosphate with the obligatory exchange of inorganic phosphate or organophosphate	GO:0031224//intrinsic to membrane	-	GO:0006810//transport	K07784//MFS transporter, OPA family, hexose phosphate transport protein UhpT
SAOUHSC_00184	-0.301368	0.00249674	0.490746	1.15e-08	0.792114	4.53e-13	0.609506	2.1e-13	0.910874	4.29e-13	0.140277	0.121791	SAOUHSC_00184	response regulator receiver domain-containing protein	Response regulator receiver domain protein	GO:0044424//intracellular part	GO:0004871//signal transducer activity;GO:0003677//DNA binding;GO:0001071//nucleic acid binding transcription factor activity	GO:0006351//transcription, DNA-dependent;GO:0007165//signal transduction	K07720//two-component system, response regulator YesN
SAOUHSC_00185	-0.302777	0.000251544	0.734644	2.56e-13	1.03742	0	0.505524	9.1e-13	0.808301	0	0.290584	7.39e-05	SAOUHSC_00185	hypothetical protein	conserved hypothetical protein	GO:0031224//intrinsic to membrane	GO:0004673//protein histidine kinase activity;GO:0032559	GO:0007165//signal transduction;GO:0006796//phosphate-containing compound metabolic process	K00936//[EC:2.7.3.-];K02486//two-component system, unclassified family, sensor kinase [EC:2.7.13.3];K07718//two-component system, sensor histidine kinase YesM [EC:2.7.13.3]
SAOUHSC_00186	-0.115643	0.235408	0.92836	7.72e-13	1.044	1.11e-13	0.865573	6.63e-13	0.981216	1.38e-14	0.23997	0.00762862	SAOUHSC_00186	lipoprotein	lipoprotein, putative	-	-	GO:0051234//establishment of localization	K02012//iron(III) transport system substrate-binding protein
SAOUHSC_00187	1.52872	4.4e-12	8.08302	4.1e-12	6.5543	8.96e-13	8.05743	4.39e-12	6.52872	5.19e-12	6.16016	4.74e-12	SAOUHSC_00187	formate acetyltransferase	-	GO:0044424//intracellular part	GO:0016453	GO:0019318//hexose metabolic process	K00656//formate C-acetyltransferase [EC:2.3.1.54]
SAOUHSC_00188	1.43151	1.51e-13	8.06261	2.04e-13	6.6311	9.92e-13	7.98191	9.86e-14	6.5504	1.03e-12	6.069	1.33e-13	SAOUHSC_00188	pyruvate formate-lyase 1 activating enzyme	pyruvate formate-lyase 1 activating enzyme, putative	GO:0044424//intracellular part	GO:0016491//oxidoreductase activity;GO:0051536//iron-sulfur cluster binding;GO:0043169//cation binding	GO:0019318//hexose metabolic process	K04069//pyruvate formate lyase activating enzyme [EC:1.97.1.4]
SAOUHSC_00190	-0.436656	1.24e-13	0.948295	5.41e-12	1.38495	1.84e-13	0.766064	5.14e-12	1.20272	3.88e-13	0.440801	5.37e-12	SAOUHSC_00190	hypothetical protein	conserved hypothetical protein	-	GO:0008081//phosphoric diester hydrolase activity	GO:0019400	K01126//glycerophosphoryl diester phosphodiesterase [EC:3.1.4.46]
SAOUHSC_00191	2.86643	2.15e-14	1.18623	5.89e-07	-1.6802	9.45e-30	2.57053	8.88e-15	-0.2959	0.0105799	1.57654	8.18e-13	SAOUHSC_00191	hypothetical protein	conserved hypothetical protein	-	-	-	K14199//staphylococcal complement inhibitor
SAOUHSC_00192	1.67511	7.33e-15	-0.569812	0.000199027	-2.24492	3.16e-82	0.725293	1.94e-09	-0.949819	1.33e-24	0.546286	1.18e-05	SAOUHSC_00192	staphylocoagulase	coagulase	-	GO:0003824//catalytic activity	-	K14200//fibrinogen-binding protein
SAOUHSC_00193	2.15515	0.172863	-9.78684	0.541414	-11.942	0.0584956	0.0680255	0.964942	-2.08712	0.191676	2.06905	0.197629	SAOUHSC_00193	hypothetical protein	-	-	-	-	-
SAOUHSC_00195	1.91573	0	-0.868876	0.00029912	-2.7846	4.48e-57	-1.22616	1.28e-06	-3.14189	1.03e-65	-0.191182	0.366226	SAOUHSC_00195	acetyl-CoA acetyltransferase	acetyl-CoA acetyltransferase, putative	-	GO:0016453	-	K00632//acetyl-CoA acyltransferase [EC:2.3.1.16]
SAOUHSC_00196	2.28368	0	-0.416247	0.0526266	-2.69993	1.59e-75	-1.01289	1.76e-05	-3.29657	4.61e-94	-0.445519	0.0371294	SAOUHSC_00196	hypothetical protein	conserved hypothetical protein	-	GO:0048037//cofactor binding;GO:0016616//oxidoreductase activity, acting on the CH-OH group of donors, NAD or NADP as acceptor	GO:0044238//primary metabolic process;GO:0032787//monocarboxylic acid metabolic process	K07516//3-hydroxyacyl-CoA dehydrogenase [EC:1.1.1.35]
SAOUHSC_00197	3.80651	1.53e-09	0.237479	0.568026	-3.56903	6.77e-60	0.0680255	0.870926	-3.73848	1.49e-63	0.674775	0.080207	SAOUHSC_00197	hypothetical protein	conserved hypothetical protein	-	GO:0016634;GO:0003995//acyl-CoA dehydrogenase activity;GO:0050662//coenzyme binding	GO:0008152//metabolic process	K00252//glutaryl-CoA dehydrogenase [EC:1.3.99.7]
SAOUHSC_00198	2.80972	0	-1.678	8.52e-11	-4.48772	3.46e-179	-1.49269	1.66e-09	-4.30241	2.24e-178	-0.684306	0.00146435	SAOUHSC_00198	hypothetical protein	conserved hypothetical protein	-	GO:0015645//fatty acid ligase activity;GO:0016405//CoA-ligase activity	-	K01897//long-chain acyl-CoA synthetase [EC:6.2.1.3]
SAOUHSC_00199	3.19822	0	-1.83975	2.67e-19	-5.03796	0	-1.83341	1.35e-19	-5.03163	0	-0.537935	0.000871914	SAOUHSC_00199	hypothetical protein	conserved hypothetical protein	-	GO:0008410//CoA-transferase activity	GO:0044248//cellular catabolic process	K01026//propionate CoA-transferase [EC:2.8.3.1]
SAOUHSC_00200	-0.990973	5.9e-41	-1.12727	7.34e-51	-0.136299	0.135795	-1.04493	4.78e-46	-0.053954	0.545184	-0.0466341	0.449626	SAOUHSC_00200	hypothetical protein	membrane protein, putative	-	-	-	-
SAOUHSC_00201	1.63061	0	2.16318	0	0.532565	9.94e-13	2.11518	0	0.484566	1.03e-12	0.79833	0	SAOUHSC_00201	hypothetical protein	conserved hypothetical protein	-	GO:0032559	GO:0051234//establishment of localization	K02035//peptide/nickel transport system substrate-binding protein
SAOUHSC_00202	-0.271118	0.42747	2.62166	1.26e-13	2.89278	1.21e-12	2.60755	1.05e-13	2.87866	7.85e-13	0.620069	0.0288796	SAOUHSC_00202	hypothetical protein	conserved hypothetical protein	-	-	-	-
SAOUHSC_00203	-0.178277	0.519788	4.06323	0	4.24151	0	4.00961	0	4.18789	3.11e-14	1.78526	0	SAOUHSC_00203	hypothetical protein	conserved hypothetical protein	-	-	-	-
SAOUHSC_00204	0.380113	7.16e-12	4.36125	3.26e-12	3.98114	1.92e-12	4.35764	3.37e-12	3.97753	2.11e-12	2.1781	3.55e-12	SAOUHSC_00204	globin domain-containing protein	Globin domain protein	-	GO:0016708//oxidoreductase activity, acting on paired donors, with incorporation or reduction of molecular oxygen, NAD(P)H as one donor, and incorporation of two atoms of oxygen into one donor;GO:0005506//iron ion binding;GO:0022892;GO:0016701//oxidoreductase activity, acting on single donors with incorporation of molecular oxygen	GO:0008152//metabolic process;GO:0015669//gas transport	K05916//nitric oxide dioxygenase [EC:1.14.12.17]
SAOUHSC_00205	0.155146	0.899596	2.11719	0.048184	1.96204	0.0721572	1.65299	0.157681	1.49784	0.211338	0.654016	0.643308	SAOUHSC_00205	hypothetical protein	-	-	-	-	-
SAOUHSC_00206	6.75212	2.12e-12	6.53403	2.82e-12	-0.218085	2.96e-249	6.41671	3.69e-12	-0.335415	0	3.38212	3.86e-12	SAOUHSC_00206	L-lactate dehydrogenase	-	GO:0044424//intracellular part	GO:0004457//lactate dehydrogenase activity	GO:0050896//response to stimulus;GO:0006007//glucose catabolic process	K00016//L-lactate dehydrogenase [EC:1.1.1.27]
SAOUHSC_00208	2.04823	5.14e-09	4.18839	3.84e-09	2.14016	0	4.01556	2.73e-09	1.96733	0	1.96214	3.78e-09	SAOUHSC_00208	hypothetical protein	-	-	-	-	-
SAOUHSC_00209	1.48591	0	3.90566	0	2.41974	0	3.58654	0	2.10062	0	1.7174	0	SAOUHSC_00209	PTS system glucose-specific transporter subunit IIBC	PTS system, glucose-specific IIBC component, putative	GO:0031224//intrinsic to membrane	GO:0005402//cation:sugar symporter activity;GO:0016772//transferase activity, transferring phosphorus-containing groups	GO:0008643//carbohydrate transport;GO:0006796//phosphate-containing compound metabolic process	K02790//PTS system, maltose and glucose-specific IIB component [EC:2.7.1.69] K02791 PTS system, maltose and glucose-specific IIC component
SAOUHSC_00211	0.279326	0.000478668	0.070111	0.394396	-0.209215	0.00950078	-0.0526715	0.528906	-0.331997	4.81e-05	-0.116003	0.169968	SAOUHSC_00211	hypothetical protein	conserved hypothetical protein	-	GO:0016799//hydrolase activity, hydrolyzing N-glycosyl compounds	-	K01239//purine nucleosidase [EC:3.2.2.1];K01250//pyrimidine-specific ribonucleoside hydrolase [EC:3.2.-.-]
SAOUHSC_00212	0.155146	0.919802	-9.91237	0.541414	-10.0675	0.48693	-9.91237	0.52385			0.0690537	0.964408	SAOUHSC_00212	hypothetical protein	conserved hypothetical protein	-	-	-	-
SAOUHSC_00213	-0.595494	0.00887174	-1.1513	3.72e-06	-0.55581	0.0490316	-1.37449	7.99e-08	-0.778999	0.00736946	-0.751976	0.00106281	SAOUHSC_00213	hypothetical protein	conserved hypothetical protein	-	GO:0005402//cation:sugar symporter activity;GO:0003824//catalytic activity	GO:0006351//transcription, DNA-dependent;GO:0008643//carbohydrate transport	K03483//mannitol operon transcriptional antiterminator
SAOUHSC_00214	-0.192777	0.756032	-1.10521	0.115362	-0.91243	0.216254	-3.73933	0.000720334	-3.54655	0.00242674	-0.930946	0.165509	SAOUHSC_00214	PTS system transporter subunit IIA	phosphoenolpyruvate-dependent sugar phosphotransferase system, EIIA 2, putative	-	GO:0005402//cation:sugar symporter activity;GO:0003824//catalytic activity	GO:0008643//carbohydrate transport	K02773//PTS system, galactitol-specific IIA component [EC:2.7.1.69]
SAOUHSC_00215	-1.42982	0.080458	-3.46778	0.00296266	-2.03796	0.206616	-1.19501	0.117995	0.234807	0.829258	-1.93095	0.027193	SAOUHSC_00215	PTS system transporter	PTS system component, putative	-	GO:0005402//cation:sugar symporter activity;GO:0003824//catalytic activity	GO:0008643//carbohydrate transport	K02774//PTS system, galactitol-specific IIB component [EC:2.7.1.69]
SAOUHSC_00216	-1.03468	0.000492316	-1.16575	0.000109426	-0.131071	0.721474	-1.1676	9.05e-05	-0.132925	0.713382	-0.448345	0.0883372	SAOUHSC_00216	PTS system transporter	PTS system component	GO:0031224//intrinsic to membrane	GO:0003824//catalytic activity;GO:0015144//carbohydrate transmembrane transporter activity;GO:0032559	GO:0006448//regulation of translational elongation;GO:0008643//carbohydrate transport	K02775//PTS system, galactitol-specific IIC component
SAOUHSC_00217	-0.858659	0.000335592	-1.34913	1.87e-07	-0.490473	0.110765	-1.12266	5.13e-06	-0.263999	0.366098	-0.495445	0.024793	SAOUHSC_00217	sorbitol dehydrogenase	sorbitol dehydrogenase, putative	-	GO:0016616//oxidoreductase activity, acting on the CH-OH group of donors, NAD or NADP as acceptor;GO:0046914//transition metal ion binding	GO:0008152//metabolic process	K00008//L-iditol 2-dehydrogenase [EC:1.1.1.14]
SAOUHSC_00218	-0.223365	0.729878	-1.58325	0.0468172	-1.35989	0.10688	-2.63241	0.00555818	-2.40905	0.0168521	-0.824031	0.229114	SAOUHSC_00218	hypothetical protein	conserved hypothetical protein	-	-	-	-
SAOUHSC_00219	-0.45936	0.00269356	-1.09227	1.23e-10	-0.632908	0.000768568	-1.03989	4.23e-10	-0.580529	0.00167184	-0.430741	0.00402236	SAOUHSC_00219	hypothetical protein	conserved hypothetical protein	-	GO:0016616//oxidoreductase activity, acting on the CH-OH group of donors, NAD or NADP as acceptor;GO:0046914//transition metal ion binding	GO:0008152//metabolic process	K00008//L-iditol 2-dehydrogenase [EC:1.1.1.14]
SAOUHSC_00220	0.204849	0.025679	-0.754807	2.9e-12	-0.959656	2.63e-19	-0.605888	6.32e-09	-0.810737	3.87e-15	-0.107953	0.259346	SAOUHSC_00220	2-C-methyl-D-erythritol 4-phosphate cytidylyltransferase	4-diphosphocytidyl-2C-methyl-D-erythritol synthase MEP cytidylyltransferase MCT catalyzes the formation of 4-diphosphocytidyl-2-C-methyl-D-erythritol from CTP and 2-C-methyl-D-erythritol 4-phosphate involved in isoprenoid and isopentenyl-PP biosynthesis forms homodimers	-	GO:0070567	GO:0006721//terpenoid metabolic process	K00991//2-C-methyl-D-erythritol 4-phosphate cytidylyltransferase [EC:2.7.7.60]
SAOUHSC_00221	-0.0400309	0.538594	-0.900635	3.25e-33	-0.860604	9.22e-29	-0.919765	5.46e-35	-0.879735	2.56e-30	-0.0695401	0.27945	SAOUHSC_00221	alcohol dehydrogenase	alcohol dehydrogenase, zinc-containing	-	GO:0016616//oxidoreductase activity, acting on the CH-OH group of donors, NAD or NADP as acceptor;GO:0046914//transition metal ion binding	GO:0008152//metabolic process	K05352//ribitol-5-phosphate 2-dehydrogenase [EC:1.1.1.137]
SAOUHSC_00222	-0.301642	3.52e-08	-1.02739	2.84e-62	-0.725748	1.1e-27	-1.00431	3.32e-61	-0.702663	1.06e-26	-0.0116458	0.820406	SAOUHSC_00222	teichoic acid biosynthesis protein TagB	tagB protein, putative	GO:0044464//cell part	GO:0016780//phosphotransferase activity, for other substituted phosphate groups	-	K01005//[EC:2.7.8.-];K09809//CDP-glycerol glycerophosphotransferase [EC:2.7.8.12]
SAOUHSC_00223	0.198479	3.71e-05	-0.18834	0.000233548	-0.386819	2.44e-14	-0.134545	0.00741612	-0.333024	2.33e-11	0.0747448	0.122723	SAOUHSC_00223	teichoic acid biosynthesis protein F	teichoic acid biosynthesis protein F, putative	GO:0044464//cell part	GO:0016780//phosphotransferase activity, for other substituted phosphate groups	-	K09809//CDP-glycerol glycerophosphotransferase [EC:2.7.8.12]
SAOUHSC_00225	0.198975	8.36e-11	-0.180086	2.68e-08	-0.379062	3.52e-32	-0.179064	2.4e-08	-0.378039	1.47e-32	-0.021767	0.485912	ispD	2-C-methyl-D-erythritol 4-phosphate cytidylyltransferase	4-diphosphocytidyl-2C-methyl-D-erythritol synthase MEP cytidylyltransferase MCT catalyzes the formation of 4-diphosphocytidyl-2-C-methyl-D-erythritol from CTP and 2-C-methyl-D-erythritol 4-phosphate involved in isoprenoid and isopentenyl-PP biosynthesis forms homodimers	-	GO:0070567	GO:0006721//terpenoid metabolic process	K00991//2-C-methyl-D-erythritol 4-phosphate cytidylyltransferase [EC:2.7.7.60]
SAOUHSC_00226	0.0852312	0.000140125	-0.299038	3.02e-36	-0.384269	1.69e-57	-0.245081	9.02e-26	-0.330312	1.85e-44	-0.0326731	0.146594	SAOUHSC_00226	hypothetical protein	conserved hypothetical protein	-	GO:0016616//oxidoreductase activity, acting on the CH-OH group of donors, NAD or NADP as acceptor;GO:0046914//transition metal ion binding	GO:0008152//metabolic process	K05352//ribitol-5-phosphate 2-dehydrogenase [EC:1.1.1.137]
SAOUHSC_00227	-0.0716671	2.16e-05	-0.436224	1.02e-131	-0.364557	5.2e-86	-0.352392	8.97e-91	-0.280725	4.12e-54	-0.00498996	0.76131	SAOUHSC_00227	hypothetical protein	conserved hypothetical protein	GO:0044464//cell part	GO:0016780//phosphotransferase activity, for other substituted phosphate groups	-	K01005//[EC:2.7.8.-];K09809//CDP-glycerol glycerophosphotransferase [EC:2.7.8.12]
SAOUHSC_00228	-0.300376	1.58e-90	-0.550205	5.83e-278	-0.249829	1.06e-50	-0.523719	4.06e-259	-0.223343	6.46e-42	-0.0497888	0.000384822	SAOUHSC_00228	hypothetical protein	conserved hypothetical protein	-	GO:0016740//transferase activity	-	K00754//[EC:2.4.1.-];K12983//UDP-glucose:(glucosyl)LPS beta-1,3-glucosyltransferase [EC:2.4.1.-];K09809//CDP-glycerol glycerophosphotransferase [EC:2.7.8.12]
SAOUHSC_00229	0.102869	0.401254	4.94962	0	4.84676	8.13e-14	4.69847	0	4.5956	8.28e-14	2.513	0	SAOUHSC_00229	cell wall biosynthesis protein ScdA	involved in peptidoglycan cross-linking	GO:0044424//intracellular part	-	GO:0044267//cellular protein metabolic process;GO:0006950//response to stress	K07322//regulator of cell morphogenesis and NO signaling
SAOUHSC_00230	-0.221291	5.26e-06	1.37263	9.16e-12	1.59392	5.14e-12	1.27593	6.92e-12	1.49722	5.36e-12	0.355043	7.49e-12	SAOUHSC_00230	two-component sensor histidine kinase	two-component sensor histidine kinase, putative	GO:0031224//intrinsic to membrane	GO:0004871//signal transducer activity;GO:0004673//protein histidine kinase activity;GO:0032559	GO:0045229//external encapsulating structure organization;GO:0007165//signal transduction;GO:0006796//phosphate-containing compound metabolic process	K07704//two-component system, LytT family, sensor histidine kinase LytS [EC:2.7.13.3]
SAOUHSC_00231	-0.597602	3.68e-16	1.1656	8.41e-13	1.7632	0	1.10048	7.25e-13	1.69808	0	0.362447	2.78e-09	SAOUHSC_00231	two-component response regulator	two-component response regulator, putative	GO:0044424//intracellular part	GO:0004871//signal transducer activity;GO:0003676//nucleic acid binding	GO:0006351//transcription, DNA-dependent;GO:0007165//signal transduction	K07705//two-component system, LytT family, response regulator LytT
SAOUHSC_00232	0.695715	0.0131014	2.00648	9.57e-14	1.31077	9.84e-11	1.67468	7.26e-13	0.978968	4.39e-06	1.06905	3.74e-05	SAOUHSC_00232	murein hydrolase regulator LrgA	negatively regulates murein hydrolase activity	GO:0031224//intrinsic to membrane	GO:0003824//catalytic activity	GO:0008219//cell death	K05338//holin-like protein
SAOUHSC_00233	0.938828	3.25e-11	1.95551	0	1.01668	7.1e-13	1.59397	0	0.655139	1.88e-09	0.831362	5.08e-09	SAOUHSC_00233	antiholin-like protein LrgB	in conjunction with LrgA this protein inhibits the expression or activity of extracellular murein hydrolases	GO:0031224//intrinsic to membrane	GO:0003824//catalytic activity	GO:0008219//cell death	K05339//holin-like protein LrgB
SAOUHSC_00234	0.821585	0	0.712954	0	-0.10863	0.0112632	0.303181	3.19e-09	-0.518404	5.99e-30	0.525165	0	SAOUHSC_00234	hypothetical protein	conserved hypothetical protein	GO:0044464//cell part	GO:0003676//nucleic acid binding;GO:0001071//nucleic acid binding transcription factor activity	GO:0006351//transcription, DNA-dependent	K03489//GntR family transcriptional regulator, transcriptional regulator of bglA
SAOUHSC_00235	0.379225	1.89e-12	0.359582	0	-0.019643	0.634152	-0.348634	4.52e-13	-0.727858	8.09e-56	0.0849418	0.0570702	SAOUHSC_00235	hypothetical protein	conserved hypothetical protein	GO:0044464//cell part	GO:0005402//cation:sugar symporter activity;GO:0016772//transferase activity, transferring phosphorus-containing groups	GO:0008643//carbohydrate transport;GO:0006796//phosphate-containing compound metabolic process	K02755//PTS system, beta-glucosides-specific IIA component [EC:2.7.1.69] K02756 PTS system, beta-glucosides-specific IIB component [EC:2.7.1.69]
SAOUHSC_00236	0.0889561	0.00254248	0.0874745	0.00281422	-0.00148158	0.959964	-0.544398	2.83e-63	-0.633354	2.16e-83	0.207466	3.22e-11	SAOUHSC_00236	6-phospho-beta-glucosidase	6-phospho-beta-glucosidase, putative	-	GO:0043167//ion binding;GO:0008422//beta-glucosidase activity	GO:0044238//primary metabolic process	K01223//6-phospho-beta-glucosidase [EC:3.2.1.86]
SAOUHSC_00237	-0.762694	2.8e-13	1.94043	0	2.70312	0	1.54348	0	2.30618	0	0.377281	7.23e-06	SAOUHSC_00237	hypothetical protein	conserved hypothetical protein	-	GO:0016741	GO:0006730//one-carbon metabolic process	K00599//[EC:2.1.1.-]
SAOUHSC_00238	-0.944389	0.155176	-0.789705	0.217004	0.154684	0.84522	-2.83887	0.00182643	-1.89448	0.089694	-0.252874	0.661318	SAOUHSC_00238	hypothetical protein	-	-	-	-	-
SAOUHSC_00239	0.857454	3.75e-12	0.397089	4.28e-12	-0.460365	3.45e-21	0.341243	5.91e-10	-0.51621	3.46e-26	-0.0807657	0.173602	SAOUHSC_00239	ribokinase	ribokinase, putative	-	GO:0016773//phosphotransferase activity, alcohol group as acceptor	GO:0006796//phosphate-containing compound metabolic process;GO:0019321//pentose metabolic process	K00852//ribokinase [EC:2.7.1.15]
SAOUHSC_00240	0.983011	1.14e-12	0.370009	5.92e-05	-0.613002	1.62e-14	0.407201	7.28e-06	-0.57581	2.4e-13	-0.101273	0.308152	SAOUHSC_00240	D-ribose pyranase	cytoplasmic mutarotase that catalyzes the conversion between beta-pyran and beta-furan forms of D-ribose RbsD is required for efficient ribose utilization in E. coli rbsD-mutant E. coli strains are unable to use ribose as a sole carbon source	GO:0044424//intracellular part	GO:0016853//isomerase activity	GO:0006014//D-ribose metabolic process;GO:0071702	K06726//D-ribose pyranase [EC:5.-.-.-]
SAOUHSC_00241	1.07887	0	0.455182	0	-0.623684	2.4e-33	0.393412	1.08e-10	-0.685454	8.47e-40	-0.0638405	0.334192	SAOUHSC_00241	hypothetical protein	conserved hypothetical protein	GO:0031224//intrinsic to membrane	GO:0022891//substrate-specific transmembrane transporter activity	GO:0008643//carbohydrate transport	K06216//putative ribose uptake protein
SAOUHSC_00242	0.0769088	0.4911	-0.274075	0.0208284	-0.350984	0.00342336	-0.42079	0.00047963	-0.497699	4.44e-05	-0.120573	0.292134	SAOUHSC_00242	hypothetical protein	conserved hypothetical protein	GO:0044464//cell part	GO:0003676//nucleic acid binding;GO:0001071//nucleic acid binding transcription factor activity	GO:0006351//transcription, DNA-dependent	K02529//LacI family transcriptional regulator
SAOUHSC_00243	-9.04988	0.55516	-9.04988	0.541414			-9.04988	0.52385			-9.04988	0.524214	SAOUHSC_00243	NADH dehydrogenase subunit	NADH dehydrogenase subunit, putative	-	-	-	-
SAOUHSC_00244	-0.0318785	0.68415	-0.623728	3.99e-13	-0.591849	2.35e-11	-0.36819	6.15e-06	-0.336311	6.23e-05	-0.0781396	0.313186	SAOUHSC_00244	hypothetical protein	conserved hypothetical protein	-	-	-	-
SAOUHSC_00246	-0.939713	1.81e-15	-0.775431	9.98e-12	0.164281	0.23237	-0.647245	4.45e-09	0.292468	0.0284434	-0.311427	0.00276812	SAOUHSC_00246	drug transporter	drug transporter, putative	-	-	GO:0006810//transport	K08170//MFS transporter, DHA2 family, multidrug resistance protein
SAOUHSC_00247	-0.369405	0.000433966	-0.665856	1.31e-09	-0.296452	0.0134224	-0.550545	2.38e-07	-0.181141	0.119836	-0.358695	0.000501278	SAOUHSC_00247	hypothetical protein	conserved hypothetical protein	-	GO:0016811//hydrolase activity, acting on carbon-nitrogen (but not peptide) bonds, in linear amides	-	K01442//choloylglycine hydrolase [EC:3.5.1.24]
SAOUHSC_00248	-0.566639	7.2e-17	-0.885292	2.07e-35	-0.318652	7.65e-05	-1.08041	1.66e-49	-0.513768	4.95e-10	-0.145319	0.0192175	SAOUHSC_00248	peptidoglycan hydrolase	peptidoglycan hydrolase, putative	-	GO:0043169//cation binding;GO:0070011//peptidase activity, acting on L-amino acid peptides	GO:0051704;GO:0045229//external encapsulating structure organization	K08259//lysostaphin [EC:3.4.24.75]
SAOUHSC_00249	-2.41393	1.45e-102	-2.54993	5.47e-111	-0.135993	0.4434	-2.65657	1.18e-118	-0.242638	0.175519	-0.319608	3.04e-05	SAOUHSC_00249	hypothetical protein	conserved hypothetical protein	-	GO:0017111//nucleoside-triphosphatase activity;GO:0032559	GO:0009207	K01990//ABC-2 type transport system ATP-binding protein
SAOUHSC_00250	-2.40061	3.36e-116	-2.63383	3.52e-131	-0.233218	0.165295	-2.50611	7.81e-127	-0.105499	0.51638	-0.144823	0.0372888	SAOUHSC_00250	hypothetical protein	conserved hypothetical protein	-	-	-	K01992//ABC-2 type transport system permease protein
SAOUHSC_00251	-3.05291	4.14e-167	-2.84295	2.66e-158	0.209966	0.257274	-2.80784	9.6e-160	0.245076	0.180239	-0.237278	0.000393382	SAOUHSC_00251	hypothetical protein	conserved hypothetical protein	-	-	-	K01992//ABC-2 type transport system permease protein
SAOUHSC_00253	-3.66086	0	-3.42319	0	0.237673	0.00164077	-3.20782	0	0.453041	3.43e-10	-0.412712	2.14e-72	SAOUHSC_00253	hypothetical protein	conserved hypothetical protein	-	-	-	K03529//chromosome segregation protein
SAOUHSC_00254	-1.86592	6.54e-14	-2.2909	6.42e-18	-0.424984	0.259584	-1.95304	3.29e-15	-0.0871209	0.801274	0.26431	0.11565	SAOUHSC_00254	hypothetical protein	conserved hypothetical protein	-	-	-	-
SAOUHSC_00255	-1.36727	9.65e-20	-1.81156	2.59e-29	-0.444282	0.0336696	-1.91383	4.34e-32	-0.546553	0.00955944	-0.147264	0.217614	SAOUHSC_00255	hypothetical protein	conserved hypothetical protein	-	-	-	-
SAOUHSC_00256	-0.804212	5.11e-16	-0.800353	4.06e-16	0.00385891	0.974002	-0.46924	3.34e-07	0.334971	0.00204676	0.487119	3.79e-10	SAOUHSC_00256	hypothetical protein	conserved hypothetical protein	-	-	-	K01238//[EC:3.2.1.-];K01446//N-acetylmuramoyl-L-alanine amidase [EC:3.5.1.28];K01227//mannosyl-glycoprotein endo-beta-N-acetylglucosaminidase [EC:3.2.1.96]
SAOUHSC_00257	0.465764	1.22e-12	-0.421735	2.76e-13	-0.887499	1.87e-59	0.241447	2.13e-06	-0.224317	3.35e-06	0.877363	1.66e-12	SAOUHSC_00257	hypothetical protein	conserved hypothetical protein	-	-	GO:0051704	-
SAOUHSC_00258	-1.43633	7.2e-84	-1.7544	3.91e-113	-0.318069	0.00180121	-1.04223	3.36e-53	0.394103	1.05e-05	0.442892	3.47e-12	SAOUHSC_00258	hypothetical protein	conserved hypothetical protein	-	-	-	K01421//putative membrane protein
SAOUHSC_00259	-1.4463	1.56e-12	-1.94993	1.35e-18	-0.503625	0.0842808	-1.30394	2.83e-11	0.142361	0.584682	0.510489	0.000341286	SAOUHSC_00259	hypothetical protein	conserved hypothetical protein	GO:0031224//intrinsic to membrane	-	GO:0051704	-
SAOUHSC_00260	-1.0207	0.00165821	-1.81355	9.44e-07	-0.792849	0.0799142	-0.818318	0.00774366	0.202386	0.59525	-0.338122	0.231786	SAOUHSC_00260	hypothetical protein	conserved hypothetical protein	GO:0044424//intracellular part	-	GO:0051704	-
SAOUHSC_00261	-1.25724	7.14e-20	-1.6013	2.66e-28	-0.344064	0.0625864	-1.1372	9.35e-18	0.120037	0.479496	0.398931	8.18e-05	SAOUHSC_00261	hypothetical protein	conserved hypothetical protein	GO:0031224//intrinsic to membrane	-	GO:0051704	-
SAOUHSC_00262	-1.17008	9.41e-61	-1.86643	2.86e-121	-0.696345	3.18e-12	-1.02384	5.23e-51	0.146243	0.088083	0.477759	2.32e-12	SAOUHSC_00262	hypothetical protein	conserved hypothetical protein	GO:0031224//intrinsic to membrane	GO:0003676//nucleic acid binding;GO:0032559	GO:0051704;GO:0009987//cellular process	K03466//DNA segregation ATPase FtsK/SpoIIIE, S-DNA-T family
SAOUHSC_00264	-0.737938	0.00045406	-1.69573	6.55e-12	-0.957791	0.000854662	-1.19945	8.67e-08	-0.461516	0.0767348	0.175969	0.316518	SAOUHSC_00264	hypothetical protein	conserved hypothetical protein	-	-	GO:0051704	-
SAOUHSC_00265	-1.51043	1.43e-07	-1.49949	1.31e-07	0.0109483	0.978786	-0.996105	0.000109324	0.51433	0.136702	0.476229	0.0164239	SAOUHSC_00265	hypothetical protein	conserved hypothetical protein	-	-	GO:0051704	-
SAOUHSC_00266	-1.3627	2.46e-12	-1.6637	2.82e-16	-0.300996	0.2537	-0.924361	1.75e-07	0.438341	0.057465	0.489805	0.000387104	SAOUHSC_00266	hypothetical protein	conserved hypothetical protein	-	-	-	-
SAOUHSC_00267	-0.954478	0.000542952	-2.07044	4.92e-10	-1.11596	0.0055683	-0.382636	0.118632	0.571842	0.0550234	0.642239	0.00166855	SAOUHSC_00267	hypothetical protein	conserved hypothetical protein	-	-	-	-
SAOUHSC_00268	0.141452	0.001462	-0.26085	3.75e-08	-0.402302	2.29e-17	-0.35956	5.35e-14	-0.501012	1.16e-25	0.0408389	0.359266	SAOUHSC_00268	hypothetical protein	conserved hypothetical protein	-	-	-	K15125//filamentous hemagglutinin
SAOUHSC_00269	0.402665	0	-0.0143304	0.717628	-0.416996	3.24e-28	-0.173547	1.67e-05	-0.576212	1.79e-50	-0.0249871	0.524972	SAOUHSC_00269	hypothetical protein	conserved hypothetical protein	-	-	-	-
SAOUHSC_00270	-0.541073	3.09e-09	-0.737137	3.86e-15	-0.196065	0.0632168	-0.642878	1.99e-12	-0.101805	0.32226	-0.0854562	0.303042	SAOUHSC_00270	hypothetical protein	conserved hypothetical protein	-	-	-	-
SAOUHSC_00271	-0.199137	0.0415722	-0.229681	0.0185104	-0.0305438	0.767488	-0.339276	0.00056979	-0.140139	0.179906	-0.0147779	0.874588	SAOUHSC_00271	hypothetical protein	conserved hypothetical protein	-	-	-	-
SAOUHSC_00272	-1.28062	6.46e-15	-1.24458	1.54e-14	0.0360393	0.862964	-1.44575	3.12e-18	-0.165123	0.436104	-0.222325	0.0976056	SAOUHSC_00272	hypothetical protein	conserved hypothetical protein	-	-	-	-
SAOUHSC_00274	-0.664281	0.000588704	-1.02417	5.34e-07	-0.359889	0.125047	-1.13843	3.42e-08	-0.474144	0.0454728	0.0786398	0.635676	SAOUHSC_00274	hypothetical protein	conserved hypothetical protein	-	-	-	-
SAOUHSC_00275	-0.955498	2.85e-06	-1.57842	2.77e-12	-0.622924	0.0224546	-1.31825	6.75e-10	-0.362755	0.159827	-0.395227	0.029757	SAOUHSC_00275	hypothetical protein	conserved hypothetical protein	-	-	-	-
SAOUHSC_00276	-0.433272	0.00581234	-0.695356	2.04e-05	-0.262085	0.145724	-0.925088	3.82e-08	-0.491816	0.00811128	-0.106924	0.464188	SAOUHSC_00276	hypothetical protein	conserved hypothetical protein	-	-	-	-
SAOUHSC_00277	-0.64322	2.14e-07	-0.931724	6.19e-13	-0.288505	0.0516214	-1.15704	4.06e-18	-0.513821	0.000768226	-0.521933	1.23e-05	SAOUHSC_00277	hypothetical protein	conserved hypothetical protein	-	-	-	-
SAOUHSC_00278	-0.498347	0.000211996	-1.0016	6.51e-12	-0.503254	0.00199218	-0.641116	2.26e-06	-0.142769	0.345554	-0.0125338	0.918868	SAOUHSC_00278	hypothetical protein	conserved hypothetical protein	-	-	-	-
SAOUHSC_00279	-0.309012	1.58e-07	-0.423569	1.29e-12	-0.114557	0.0760874	-0.674733	9.35e-28	-0.365722	4.51e-08	0.0577866	0.28766	SAOUHSC_00279	hypothetical protein	conserved hypothetical protein	-	-	-	-
SAOUHSC_00280	-0.573643	1.02e-37	-0.771704	2.35e-63	-0.198061	0.000139147	-0.879469	2.87e-80	-0.305826	5.73e-09	-0.0694661	0.0844374	SAOUHSC_00280	hypothetical protein	conserved hypothetical protein	-	-	-	-
SAOUHSC_00281	5.06749	0	4.30296	0	-0.76453	5.85e-128	4.12626	0	-0.941228	5.67e-185	1.64854	0	SAOUHSC_00281	hypothetical protein	conserved hypothetical protein	GO:0044464//cell part	-	GO:0051234//establishment of localization	K02598//nitrite transporter NirC
SAOUHSC_00282	-0.943	3.02e-39	-0.551671	1.28e-16	0.391328	1.18e-06	-0.604704	1.17e-19	0.338296	2.73e-05	0.0333386	0.575668	SAOUHSC_00282	branched-chain amino acid transport system II carrier protein	-	GO:0031224//intrinsic to membrane	GO:0015171//amino acid transmembrane transporter activity	GO:0006865//amino acid transport	K03311//branched-chain amino acid:cation transporter, LIVCS family
SAOUHSC_00284	-1.73218	0	1.15225	2.6e-11	2.88444	8.58e-12	0.960156	2.6e-11	2.69234	8.32e-12	0.259205	2.75e-11	SAOUHSC_00284	5'-nucleotidase	5'-nucleotidase, lipoprotein e(P4) family	-	GO:0016791//phosphatase activity	-	K01078//acid phosphatase [EC:3.1.3.2]
SAOUHSC_00285	-0.298092	0.00207404	-0.219995	0.0203104	0.0780969	0.44602	-0.392786	4.94e-05	-0.0946941	0.364598	0.125849	0.154209	SAOUHSC_00285	hypothetical protein	conserved hypothetical protein	GO:0031224//intrinsic to membrane	-	-	K02004//putative ABC transport system permease protein
SAOUHSC_00287	-0.467216	3.88e-06	-0.213288	0.0264328	0.253928	0.0175452	-0.320746	0.000941974	0.14647	0.175506	-0.0835806	0.369502	SAOUHSC_00287	ABC transporter ATP-binding protein	ABC transporter, ATP-binding protein, putative	-	GO:0017111//nucleoside-triphosphatase activity;GO:0032559	GO:0009207	K02003//putative ABC transport system ATP-binding protein
SAOUHSC_00289	-0.759965	0.0107083	-1.06923	0.000605758	-0.309263	0.395228	-0.976369	0.0012972	-0.216404	0.539694	-0.331484	0.22189	SAOUHSC_00289	hypothetical protein	-	-	-	-	-
SAOUHSC_00290	-0.0421072	0.473628	-0.835832	9.16e-36	-0.793724	1.47e-30	-0.966821	4.43e-46	-0.924714	7.68e-40	-0.153894	0.00896702	SAOUHSC_00290	hypothetical protein	conserved hypothetical protein	-	-	-	K07035//
SAOUHSC_00291	-0.280953	0.554342	0.841551	0.025644	1.1225	0.00616618	0.244903	0.554408	0.525856	0.246734	0.189348	0.650104	SAOUHSC_00291	PfkB family carbohydrate kinase	pfkB family carbohydrate kinase family, putative	GO:0044464//cell part	GO:0001071//nucleic acid binding transcription factor activity;GO:0016787//hydrolase activity;GO:0016772//transferase activity, transferring phosphorus-containing groups	GO:0006351//transcription, DNA-dependent;GO:0006796//phosphate-containing compound metabolic process	K00852//ribokinase [EC:2.7.1.15]
SAOUHSC_00292	-0.243403	0.560634	1.01409	0.00182967	1.25749	0.00033765	0.254439	0.4894	0.497842	0.212632	0.637337	0.0648402	SAOUHSC_00292	hypothetical protein	conserved hypothetical protein	-	GO:0016787//hydrolase activity;GO:0043169//cation binding	-	-
SAOUHSC_00293	-0.274841	0.222564	-0.107688	0.621316	0.167153	0.473934	-0.156848	0.469526	0.117994	0.614878	-0.486465	0.033935	SAOUHSC_00293	hypothetical protein	conserved hypothetical protein	GO:0044464//cell part	GO:0005337//nucleoside transmembrane transporter activity	GO:0051234//establishment of localization	K03317//concentrative nucleoside transporter, CNT family;K11535//nucleoside transport protein
SAOUHSC_00294	2.24164	5.95e-14	3.62275	1.33e-13	1.38111	4.79e-12	2.47516	9.33e-14	0.233515	5.36e-05	1.4957	9.41e-14	SAOUHSC_00294	hypothetical protein	conserved hypothetical protein	GO:0031224//intrinsic to membrane	-	GO:0030001//metal ion transport	K03307//solute:Na+ symporter, SSS family
SAOUHSC_00295	2.46566	1.47e-13	3.8296	1.96e-13	1.36394	1.3e-12	2.52033	1.64e-13	0.0546742	0.384232	1.3076	2.14e-13	SAOUHSC_00295	N-acetylneuraminate lyase	catalyzes the formation of pyruvate and N-acetylmannosamine from N-acetylneuraminic acid	GO:0044424//intracellular part	GO:0016833//oxo-acid-lyase activity	GO:0044238//primary metabolic process	K01639//N-acetylneuraminate lyase [EC:4.1.3.3]
SAOUHSC_00296	1.23245	9.1e-15	1.73917	3.66e-14	0.506718	4.98e-09	0.767447	3.61e-10	-0.465005	4.67e-06	0.485745	0.00015844	SAOUHSC_00296	ROK family protein	-	-	GO:0003824//catalytic activity	-	K00924//[EC:2.7.1.-];K00845//glucokinase [EC:2.7.1.2]
SAOUHSC_00297	0.918862	1.18e-12	0.753802	1.27e-12	-0.165061	0.00213266	0.381144	4.23e-09	-0.537718	2.94e-21	0.24493	0.00022756	SAOUHSC_00297	hypothetical protein	conserved hypothetical protein	-	GO:0001071//nucleic acid binding transcription factor activity;GO:0030246//carbohydrate binding;GO:0003824//catalytic activity	GO:0006351//transcription, DNA-dependent	K15835//RpiR family transcriptional regulator, murPQ operon repressor
SAOUHSC_00298	1.73865	1.32e-12	1.96652	1.35e-12	0.227875	2.09e-07	1.37408	1.28e-12	-0.364566	3.88e-14	0.677216	1.81e-12	SAOUHSC_00298	N-acetylmannosamine-6-phosphate 2-epimerase	Converts N-acetylmannosamine-6-phosphate to N-acetylglucosamine-6-phosphate	-	GO:0016857//racemase and epimerase activity, acting on carbohydrates and derivatives	GO:0006050	K01788//N-acylglucosamine-6-phosphate 2-epimerase [EC:5.1.3.9]
SAOUHSC_00299	0.645472	0.0258022	-0.0272048	0.938142	-0.672677	0.0239566	-0.279898	0.408512	-0.92537	0.00268334	-0.369067	0.283046	SAOUHSC_00299	hypothetical protein	conserved hypothetical protein	-	GO:0005488//binding	-	-
SAOUHSC_00300	0.564291	0	-1.4496	7.97e-212	-2.01389	0	-0.648897	1.2e-58	-1.21319	8.63e-232	0.382945	0	SAOUHSC_00300	lipase	lipase precursor	GO:0044464//cell part	-	GO:0006629//lipid metabolic process	K01046//triacylglycerol lipase [EC:3.1.1.3]
SAOUHSC_00301	-0.332474	1.25e-06	-0.561161	2.42e-15	-0.228687	0.00296434	-0.835273	8.21e-30	-0.502799	3.25e-10	-0.251847	0.000153631	SAOUHSC_00301	hypothetical protein	conserved hypothetical protein	-	GO:0003824//catalytic activity	-	K01046//triacylglycerol lipase [EC:3.1.1.3]
SAOUHSC_00302	-0.335544	0.000110304	-0.688529	5.77e-14	-0.352985	0.000390184	-0.652253	4.78e-13	-0.316709	0.00123439	-0.173547	0.0365304	SAOUHSC_00302	hypothetical protein	conserved hypothetical protein	-	GO:0016646//oxidoreductase activity, acting on the CH-NH group of donors, NAD or NADP as acceptor;GO:0000166//nucleotide binding	GO:0008152//metabolic process	K00317//trimethylamine dehydrogenase [EC:1.5.8.2]
SAOUHSC_00303	-12.8099	0.0118737	-0.368242	0.686976	12.4417	0.0337992	-2.73933	0.0461676	10.0706	0.53064	-0.416373	0.642582	SAOUHSC_00303	hypothetical protein	-	-	-	-	-
SAOUHSC_00304	0.340501	0.000883766	0.339578	0.000846832	-0.000923891	0.992048	0.143577	0.169033	-0.196925	0.0514244	0.133521	0.201736	SAOUHSC_00304	hypothetical protein	conserved hypothetical protein	-	GO:0016712//oxidoreductase activity, acting on paired donors, with incorporation or reduction of molecular oxygen, reduced flavin or flavoprotein as one donor, and incorporation of one atom of oxygen	GO:0008152//metabolic process	K00517//[EC:1.14.-.-]
SAOUHSC_00305	-0.242373	0.127599	-0.193457	0.216586	0.0489162	0.77069	-0.233279	0.134948	0.00909442	0.95842	-0.177458	0.25108	SAOUHSC_00305	hypothetical protein	conserved hypothetical protein	GO:0043234//protein complex	-	GO:0006544//glycine metabolic process	K02437//glycine cleavage system H protein
SAOUHSC_00306	-0.131433	0.232262	-0.102072	0.347652	0.0293618	0.797132	-0.0785468	0.463806	0.0528866	0.639446	-0.159	0.14344	SAOUHSC_00306	hypothetical protein	conserved hypothetical protein	-	-	-	K00985//RNA-directed RNA polymerase [EC:2.7.7.48];K05521//ADP-ribosylglycohydrolase [EC:3.2.-.-];K07114//uncharacterized protein;K07478//putative ATPase
SAOUHSC_00307	-0.167543	0.092011	-0.190358	0.0547262	-0.0228147	0.826862	-0.235755	0.0171763	-0.0682124	0.513182	-0.122722	0.20607	SAOUHSC_00307	hypothetical protein	conserved hypothetical protein	-	GO:0051287//NAD binding;GO:0016810//hydrolase activity, acting on carbon-nitrogen (but not peptide) bonds;GO:0046914//transition metal ion binding	GO:0016458//gene silencing;GO:0035601//protein deacylation	K01463//[EC:3.5.1.-]
SAOUHSC_00308	-0.474016	5.71e-07	-0.411672	9.72e-06	0.0623436	0.547866	-0.285335	0.00155846	0.188681	0.0608304	-0.171276	0.0528084	SAOUHSC_00308	hypothetical protein	conserved hypothetical protein	GO:0044424//intracellular part	GO:0016772//transferase activity, transferring phosphorus-containing groups;GO:0032559	GO:0018065//protein-cofactor linkage	K03800//lipoate-protein ligase A [EC:2.7.7.63]
SAOUHSC_00309	-0.331052	4.74e-05	-0.352894	1.35e-05	-0.0218416	0.803774	-0.291517	0.000245168	0.0395353	0.64829	-0.104976	0.172703	SAOUHSC_00309	hypothetical protein	conserved hypothetical protein	-	GO:0033764//steroid dehydrogenase activity, acting on the CH-OH group of donors, NAD or NADP as acceptor	GO:0008202//steroid metabolic process	K00540//[EC:1.-.-.-];K00091//dihydroflavonol-4-reductase [EC:1.1.1.219]
SAOUHSC_00310	4.68571	0	3.49952	0	-1.18618	0	3.60922	0	-1.07648	6e-305	2.10884	0	ulaA	PTS system ascorbate-specific transporter subunit IIC	membrane component functions with enzymes IIB (sgaB ulaB) and IIA (sgaA ulaC) enzyme I and HPr for anaerobic utilization and uptake of L-ascorbate sgaTBA are regulated by yifQ as well as Crp and Fnr	GO:0031224//intrinsic to membrane	GO:0015144//carbohydrate transmembrane transporter activity;GO:0003824//catalytic activity	GO:0008643//carbohydrate transport	K03475//PTS system, ascorbate-specific IIC component
SAOUHSC_00311	5.9697	4.69e-10	4.66068	3.45e-10	-1.30902	3.25e-83	4.82077	2.3e-10	-1.14892	2.39e-69	2.98744	2.32e-10	SAOUHSC_00311	hypothetical protein	conserved hypothetical protein	-	GO:0005402//cation:sugar symporter activity;GO:0003824//catalytic activity	GO:0008643//carbohydrate transport	K02822//PTS system, ascorbate-specific IIB component [EC:2.7.1.69]
SAOUHSC_00312	5.42394	3.44e-14	4.0961	3.75e-14	-1.32784	1.83e-129	4.3037	1.87e-14	-1.12024	2.76e-101	2.59262	3.62e-14	SAOUHSC_00312	hypothetical protein	conserved hypothetical protein	-	GO:0005402//cation:sugar symporter activity;GO:0003824//catalytic activity	GO:0008643//carbohydrate transport	K02821//PTS system, ascorbate-specific IIA component [EC:2.7.1.69]
SAOUHSC_00313	5.34634	0	4.08384	0	-1.2625	0	3.9559	0	-1.39044	0	2.30107	0	SAOUHSC_00313	hypothetical protein	conserved hypothetical protein	-	GO:0005402//cation:sugar symporter activity;GO:0003824//catalytic activity	GO:0006351//transcription, DNA-dependent;GO:0008643//carbohydrate transport	K03483//mannitol operon transcriptional antiterminator;K03491//lichenan operon transcriptional antiterminator
SAOUHSC_00314	-0.147781	0.0371432	-0.0781391	0.261408	0.0696417	0.341682	-0.123728	0.074876	0.0240531	0.743148	-0.319171	8.96e-06	SAOUHSC_00314	hypothetical protein	conserved hypothetical protein	GO:0044464//cell part	GO:0003676//nucleic acid binding;GO:0001071//nucleic acid binding transcription factor activity	GO:0006351//transcription, DNA-dependent	K06075//MarR family transcriptional regulator, transcriptional regulator for hemolysin
SAOUHSC_00315	-0.283427	0.0660438	-0.274695	0.0721992	0.00873197	0.958454	-0.438566	0.0048413	-0.155139	0.353908	-0.040018	0.783944	SAOUHSC_00315	hypothetical protein	conserved hypothetical protein	GO:0031224//intrinsic to membrane	GO:0015291//secondary active transmembrane transporter activity	GO:0015893//drug transport	K03327//multidrug resistance protein, MATE family
SAOUHSC_00316	-0.623497	0.000179846	-0.519439	0.00136321	0.104058	0.575168	-0.840679	7.49e-07	-0.217181	0.262354	-0.236654	0.121887	SAOUHSC_00316	hypothetical protein	conserved hypothetical protein	-	-	-	-
SAOUHSC_00317	-0.989986	1.08e-197	-1.45249	0	-0.462503	8.34e-27	-2.14499	0	-1.155	4.41e-127	-0.520957	5.12e-68	SAOUHSC_00317	glycerol-3-phosphate transporter	-	GO:0031224//intrinsic to membrane	GO:0015168//glycerol transmembrane transporter activity	GO:0008643//carbohydrate transport	K02445//MFS transporter, OPA family, glycerol-3-phosphate transporter
SAOUHSC_00318	0.460649	0.0142361	-0.523272	0.0189155	-0.983921	2.93e-06	-0.184162	0.376522	-0.64481	0.00103458	0.135549	0.488768	SAOUHSC_00318	hypothetical protein	conserved hypothetical protein	-	GO:0016846//carbon-sulfur lyase activity;GO:0016701//oxidoreductase activity, acting on single donors with incorporation of molecular oxygen	-	K01759//lactoylglutathione lyase [EC:4.4.1.5];K15975//glyoxalase family protein
SAOUHSC_00319	0.502312	0.00228822	-0.446716	0.0212944	-0.949028	1.81e-07	-0.291517	0.119002	-0.793829	6.02e-06	0.181263	0.290854	SAOUHSC_00319	hypothetical protein	conserved hypothetical protein	-	GO:0016712//oxidoreductase activity, acting on paired donors, with incorporation or reduction of molecular oxygen, reduced flavin or flavoprotein as one donor, and incorporation of one atom of oxygen	GO:0008152//metabolic process	K00517//[EC:1.14.-.-];K00540//[EC:1.-.-.-]
SAOUHSC_00320	0.335719	0.107086	-0.145849	0.521546	-0.481568	0.0276546	-0.214374	0.345704	-0.550093	0.0120871	-0.0829494	0.709998	SAOUHSC_00320	NADPH-dependent FMN reductase	NADPH-dependent FMN reductase, putative	-	GO:0016646//oxidoreductase activity, acting on the CH-NH group of donors, NAD or NADP as acceptor	GO:0008152//metabolic process	K00299//FMN reductase [EC:1.5.1.38]
SAOUHSC_00322	-0.044808	0.47162	-0.288341	7.56e-06	-0.243533	0.000253578	-0.49409	8.01e-14	-0.449283	4.97e-11	-0.135197	0.0295964	SAOUHSC_00322	hypothetical protein	conserved hypothetical protein	GO:0016020//membrane	-	-	-
SAOUHSC_00323	-0.224347	0.215232	-0.724935	0.000213888	-0.500588	0.0163032	-0.774095	7.54e-05	-0.549748	0.00827854	-0.389152	0.0333672	SAOUHSC_00323	hypothetical protein	conserved hypothetical protein	-	-	-	-
SAOUHSC_00324	0.743445	7.15e-12	-1.43803	1e-19	-2.18147	2.21e-53	-1.36043	1.31e-18	-2.10388	4.38e-52	-0.428446	0.00110776	SAOUHSC_00324	ribosomal-protein-serine acetyltransferase	ribosomal-protein-serine acetyltransferase, putative	GO:0030529//ribonucleoprotein complex	GO:0016407//acetyltransferase activity	-	K03817//ribosomal-protein-serine acetyltransferase [EC:2.3.1.-]
SAOUHSC_00325	-0.160355	0.585164	-1.52024	3.44e-05	-1.35989	0.000418808	-1.4914	3.64e-05	-1.33105	0.000452506	-0.345984	0.242018	SAOUHSC_00325	hypothetical protein	conserved hypothetical protein	GO:0016020//membrane	-	-	K07224//putative lipoprotein
SAOUHSC_00326	0.135518	0.566706	-0.699951	0.0111423	-0.835468	0.002406	-0.556465	0.0365556	-0.691983	0.0092409	0.335334	0.139328	SAOUHSC_00326	hypothetical protein	conserved hypothetical protein	-	GO:0016491//oxidoreductase activity;GO:0016209//antioxidant activity;GO:0046914//transition metal ion binding	GO:0008152//metabolic process	K15733//dye decolorizing peroxidase [EC:1.11.1.19]
SAOUHSC_00327	-0.169052	0.326976	-0.595785	0.00120603	-0.426733	0.0278402	-0.785426	3.05e-05	-0.616374	0.00191509	-0.00542448	0.975096	SAOUHSC_00327	hypothetical protein	conserved hypothetical protein	GO:0044464//cell part	-	GO:0006810//transport	K07243//high-affinity iron transporter
SAOUHSC_00328	-1.05251	1.31e-22	-0.801515	4.28e-15	0.250996	0.0459252	-0.778404	1.11e-14	0.274107	0.0274204	0.0898123	0.299108	SAOUHSC_00328	hypothetical protein	conserved hypothetical protein	-	-	-	K03118//sec-independent protein translocase protein TatC
SAOUHSC_00329	-0.710836	7.35e-06	-0.748798	2.27e-06	-0.0379613	0.835378	-0.71873	4.1e-06	-0.0078942	0.96324	0.0497747	0.713968	SAOUHSC_00329	mttA/Hcf106 family protein-like protein	mttA/Hcf106 family protein-related protein	GO:0031224//intrinsic to membrane	GO:0022892	GO:0015031//protein transport	K03116//sec-independent protein translocase protein TatA
SAOUHSC_00330	-0.686692	6.73e-12	-0.724653	4.21e-13	-0.0379613	0.741732	-0.909013	6.1e-19	-0.222322	0.0596624	-0.0021073	0.981504	SAOUHSC_00330	hypothetical protein	conserved hypothetical protein	-	-	-	-
SAOUHSC_00331	-0.686672	1e-05	-0.781217	6.36e-07	-0.0945448	0.600898	-0.796161	3.19e-07	-0.109489	0.541466	-0.0946927	0.49271	SAOUHSC_00331	hypothetical protein	conserved hypothetical protein	-	GO:0003677//DNA binding	-	K07729//putative transcriptional regulator
SAOUHSC_00332	-0.969316	3.7e-30	-0.942829	2.71e-29	0.0264874	0.795048	-0.974585	1.95e-31	-0.00526914	0.957446	-0.130566	0.0703302	SAOUHSC_00332	hypothetical protein	conserved hypothetical protein	-	-	-	-
SAOUHSC_00333	-0.903963	6.38e-51	-1.0562	2.41e-66	-0.152238	0.0384342	-1.02756	9.91e-65	-0.123601	0.088363	-0.263938	6.21e-07	SAOUHSC_00333	ABC transporter ATP-binding protein	ABC transporter, ATP-binding protein, putative	-	GO:0017111//nucleoside-triphosphatase activity;GO:0032559	GO:0009207	K01990//ABC-2 type transport system ATP-binding protein
SAOUHSC_00334	-0.00596162	0.893912	-0.221238	1.32e-06	-0.215277	4.59e-06	-0.488595	7.95e-25	-0.482633	4.24e-23	-0.0635697	0.149562	SAOUHSC_00334	hypothetical protein	conserved hypothetical protein	-	-	-	-
SAOUHSC_00335	-1.02426	1.06e-37	-1.06552	1.08e-40	-0.0412589	0.672088	-1.21375	1.08e-50	-0.189483	0.0561672	0.0111898	0.8637	SAOUHSC_00335	hypothetical protein	conserved hypothetical protein	-	-	-	-
SAOUHSC_00336	0.819407	0	0.628948	0	-0.19046	1.71e-24	0.523037	0	-0.296371	7.76e-56	-0.0447337	0.0551472	SAOUHSC_00336	acetyl-CoA acetyltransferase	acetyl-CoA acetyltransferase, putative	GO:0044424//intracellular part	GO:0016453	-	K00626//acetyl-CoA C-acetyltransferase [EC:2.3.1.9]
SAOUHSC_00337	-0.339916	8.85e-05	-0.424773	1.16e-06	-0.0848569	0.371616	-0.473932	5.68e-08	-0.134017	0.158115	-0.127025	0.122331	SAOUHSC_00337	hypothetical protein	conserved hypothetical protein	-	GO:0003824//catalytic activity	-	K07130//arylformamidase [EC:3.5.1.9]
SAOUHSC_00338	-0.242731	0.028883	-0.613628	1.83e-07	-0.370898	0.00317284	-0.961876	7.93e-15	-0.719145	5.45e-08	-0.0584963	0.58088	SAOUHSC_00338	5-methyltetrahydropteroyltriglutamate-- homocysteine S-methyltransferase	catalyzes the transfer of a methyl group from 5-methyltetrahydrofolate to homocysteine to form methionine	-	GO:0046914//transition metal ion binding;GO:0008172	GO:0006730//one-carbon metabolic process;GO:0000097//sulfur amino acid biosynthetic process	K00549//5-methyltetrahydropteroyltriglutamate--homocysteine methyltransferase [EC:2.1.1.14]
SAOUHSC_00339	-0.794668	7.86e-07	-1.08828	9.55e-11	-0.293616	0.137122	-1.03791	3.14e-10	-0.24324	0.209558	-0.259272	0.0719174	SAOUHSC_00339	bifunctional homocysteine S-methyltransferase/5,10-methylenetetrahydrofolate reductase	catalyzes the formation of 5,10-methylenetetrahydrofolate from 5-methyltetrahydrofolate and S-adenosyl-L-homocysteine and methionine from S-adenosyl-L-methionine and L-homocysteine expressed in B. subtilis under methionine starvation conditions	-	GO:0008172;GO:0016646//oxidoreductase activity, acting on the CH-NH group of donors, NAD or NADP as acceptor	GO:0000096//sulfur amino acid metabolic process;GO:0006730//one-carbon metabolic process	K00547//homocysteine S-methyltransferase [EC:2.1.1.10]
SAOUHSC_00340	-0.500899	0.119273	-0.882815	0.00956514	-0.381916	0.314576	-1.17298	0.000942192	-0.672083	0.0893586	0.299351	0.271888	SAOUHSC_00340	trans-sulfuration enzyme family protein	-	-	GO:0016846//carbon-sulfur lyase activity;GO:0048037//cofactor binding;GO:0016765//transferase activity, transferring alkyl or aryl (other than methyl) groups	GO:0019752//carboxylic acid metabolic process	K01760//cystathionine beta-lyase [EC:4.4.1.8]
SAOUHSC_00341	-1.04416	0.00123298	-1.93012	2.53e-07	-0.885958	0.0542672	-1.30121	8.75e-05	-0.257046	0.525956	-0.393289	0.164752	SAOUHSC_00341	hypothetical protein	conserved hypothetical protein	-	GO:0016835//carbon-oxygen lyase activity;GO:0016765//transferase activity, transferring alkyl or aryl (other than methyl) groups;GO:0048037//cofactor binding;GO:0016846//carbon-sulfur lyase activity	GO:0000097//sulfur amino acid biosynthetic process	K01739//cystathionine gamma-synthase [EC:2.5.1.48]
SAOUHSC_00342	0.435051	9.56e-11	-0.200005	0.00740694	-0.635056	3.79e-19	-0.308417	4.31e-05	-0.743468	3.4e-25	-0.0199199	0.781754	SAOUHSC_00342	ParB family chromosome partioning protein	chromosome partioning protein, ParB family, putative	-	GO:0003676//nucleic acid binding	-	K03497//chromosome partitioning protein, ParB family
SAOUHSC_00344	0.426671	6.86e-13	-0.103188	0.0472192	-0.529859	1.05e-26	0.178832	0.000265034	-0.247839	1.17e-07	0.131753	0.00770442	SAOUHSC_00344	hypothetical protein	conserved hypothetical protein	GO:0044464//cell part	-	GO:0006810//transport	K03442//small conductance mechanosensitive channel
SAOUHSC_00345	0.02699	0.749978	-0.148738	0.0888612	-0.175728	0.0488284	-0.0289362	0.733514	-0.0559263	0.517938	-0.0202136	0.811992	SAOUHSC_00345	hypothetical protein	conserved hypothetical protein	-	-	-	K06942//
SAOUHSC_00346	-0.0265046	0.366062	-0.229851	2.51e-14	-0.203346	6.1e-11	-0.265242	1.14e-18	-0.238737	1.37e-14	-0.0646897	0.0259328	SAOUHSC_00346	GTP-dependent nucleic acid-binding protein EngD	translation-associated GTPase the crystal structure of the Haemophilus influenzae YchF protein showed similarity to the yeast structure (PDB: 1NI3) fluorescence spectroscopy revealed nucleic acid binding the yeast protein YBR025c interacts with the translation elongation factor eEF1	GO:0044464//cell part	GO:0032561//guanyl ribonucleotide binding	-	K06942//
SAOUHSC_00347	-0.716979	1.7e-05	-1.11935	2.87e-10	-0.402373	0.0505348	-1.2716	1.83e-12	-0.554626	0.00805366	-0.633146	8.8e-05	SAOUHSC_00347	hypothetical protein	conserved hypothetical protein	-	-	-	-
SAOUHSC_00348	-1.65151	0	-0.795675	0	0.855833	4.88e-12	-0.780016	0	0.871492	4.18e-12	-0.14631	1.62e-28	rpsF	30S ribosomal protein S6	binds cooperatively with S18 to the S15-16S complex, allowing platform assembly to continue with S11 and S21	GO:0030529//ribonucleoprotein complex	GO:0003723//RNA binding;GO:0005198//structural molecule activity	GO:0010467//gene expression	K02990//small subunit ribosomal protein S6
SAOUHSC_00349	-1.72981	0	-0.873324	0	0.856491	0	-0.850264	0	0.879551	0	-0.202038	4.86e-81	SAOUHSC_00349	bacteriophage L54a single-stranded DNA binding protein	bacteriophage L54a, single-stranded DNA binding protein	-	GO:0043566//structure-specific DNA binding	GO:0033554//cellular response to stress;GO:0006259//DNA metabolic process	K03111//single-strand DNA-binding protein
SAOUHSC_00350	-1.76355	0	-0.897123	2.43e-288	0.866423	0	-0.905233	2.21e-298	0.858313	0	-0.190722	1.25e-18	rpsR	30S ribosomal protein S18	binds as a heterodimer with protein S6 to the central domain of the 16S rRNA helps stabilize the platform of the 30S subunit	GO:0030529//ribonucleoprotein complex	GO:0003723//RNA binding;GO:0005198//structural molecule activity	GO:0010467//gene expression	K02963//small subunit ribosomal protein S18
SAOUHSC_00351	0.499975	0.00927798	-0.460582	0.0425644	-0.960557	6.41e-06	-0.235981	0.275324	-0.735956	0.000284386	-0.271022	0.21305	SAOUHSC_00351	hypothetical protein	conserved hypothetical protein	-	-	-	-
SAOUHSC_00352	0.307149	0.421052	-0.730812	0.115804	-1.03796	0.0205198	-0.516937	0.242574	-0.824086	0.0534234	-0.363906	0.398654	SAOUHSC_00352	integrase-like protein	-	-	GO:0003676//nucleic acid binding	GO:0006259//DNA metabolic process	-
SAOUHSC_00353	0.740109	0.334114	0.854151	0.254826	0.114042	0.870446	0.0680255	0.93097	-0.672083	0.384128	0.0690537	0.929928	SAOUHSC_00353	hypothetical protein	conserved hypothetical protein	-	GO:0003676//nucleic acid binding	GO:0006259//DNA metabolic process	-
SAOUHSC_00354	2.20699	0	1.05425	3.68e-08	-1.15273	8.96e-18	1.95365	0	-0.253338	0.0261088	1.12089	2.43e-09	SAOUHSC_00354	hypothetical protein	conserved hypothetical protein	-	-	GO:0051704	-
SAOUHSC_00355	-0.692851	0.0528816	-0.730812	0.0407486	-0.0379613	0.92478	-0.900266	0.0133714	-0.207415	0.618718	-0.778943	0.0288204	SAOUHSC_00355	hypothetical protein	conserved hypothetical protein	-	-	-	-
SAOUHSC_00356	0.671629	9.58e-06	-0.132535	0.447838	-0.804164	4.03e-07	-0.115097	0.50406	-0.786726	5.18e-07	0.170499	0.296002	SAOUHSC_00356	hypothetical protein	conserved hypothetical protein	-	GO:0046914//transition metal ion binding;GO:0070011//peptidase activity, acting on L-amino acid peptides	GO:0019538//protein metabolic process	-
SAOUHSC_00357	1.18493	8.18e-13	0.405531	4.13e-09	-0.7794	1.45e-41	0.330756	1.82e-06	-0.854175	3.22e-49	-0.0038913	0.958428	SAOUHSC_00357	hypothetical protein	conserved hypothetical protein	-	GO:0003677//DNA binding	-	-
SAOUHSC_00358	0.155146	0.531476	-0.276479	0.30543	-0.431625	0.107066	-0.828139	0.00477998	-0.983285	0.000759708	0.0904274	0.714892	SAOUHSC_00358	hypothetical protein	conserved hypothetical protein	GO:0031224//intrinsic to membrane	-	-	-
SAOUHSC_00359	0.47596	1.95e-08	0.0132662	0.883198	-0.462694	8.39e-08	-0.047916	0.601344	-0.523876	1.38e-09	-0.0348652	0.70344	SAOUHSC_00359	phosphoglycerate mutase family protein	-	-	GO:0016868//intramolecular transferase activity, phosphotransferases	-	K01834//2,3-bisphosphoglycerate-dependent phosphoglycerate mutase [EC:5.4.2.1]
SAOUHSC_00360	0.307149	0.00478016	-0.398007	0.0011715	-0.705157	3.22e-09	-0.192412	0.100696	-0.499561	1.16e-05	-0.0435381	0.7038	SAOUHSC_00360	hypothetical protein	conserved hypothetical protein	-	-	-	-
SAOUHSC_00362	0.129465	0.00809926	-0.0928072	0.0663408	-0.222272	1.17e-05	-0.239198	3.23e-06	-0.368662	8.57e-13	-0.190208	0.000188977	SAOUHSC_00362	hypothetical protein	conserved hypothetical protein	-	-	-	-
SAOUHSC_00363	0.684614	5.2e-11	0.19662	0.0813384	-0.487994	2.15e-06	0.103871	0.360756	-0.580743	2.14e-08	0.0915611	0.421448	SAOUHSC_00363	hypothetical protein	conserved hypothetical protein	-	-	-	-
SAOUHSC_00364	-0.461308	3.58e-267	-0.734581	0	-0.273273	1.43e-71	-0.664683	0	-0.203375	4.54e-42	-0.181082	1.76e-48	SAOUHSC_00364	alkyl hydroperoxide reductase subunit F	alkyl hydroperoxide reductase, subunit F, putative	-	GO:0016705//oxidoreductase activity, acting on paired donors, with incorporation or reduction of molecular oxygen;GO:0016651//oxidoreductase activity, acting on NAD(P)H;GO:0016209//antioxidant activity;GO:0050662//coenzyme binding;GO:0000166//nucleotide binding;GO:0015036//disulfide oxidoreductase activity	GO:0008152//metabolic process;GO:0019725//cellular homeostasis	K03387//alkyl hydroperoxide reductase subunit F [EC:1.6.4.-]
SAOUHSC_00365	-0.445873	3.38e-116	-0.728225	7.84e-282	-0.282353	3.43e-36	-0.68312	5.86e-257	-0.237248	7.42e-27	-0.202237	2.97e-28	SAOUHSC_00365	alkyl hydroperoxide reductase subunit C	alkyl hydroperoxide reductase	-	GO:0016705//oxidoreductase activity, acting on paired donors, with incorporation or reduction of molecular oxygen;GO:0016209//antioxidant activity	GO:0008152//metabolic process;GO:0019725//cellular homeostasis	K03386//peroxiredoxin (alkyl hydroperoxide reductase subunit C) [EC:1.11.1.15]
SAOUHSC_00366	1.09628	3.79e-12	0.291292	1.69e-07	-0.804984	5.95e-65	0.194793	0.000523058	-0.901483	8.04e-80	0.0849576	0.137762	SAOUHSC_00366	NAD(P)H-flavin oxidoreductase	NAD(P)H-flavin oxidoreductase, putative	-	GO:0016646//oxidoreductase activity, acting on the CH-NH group of donors, NAD or NADP as acceptor	GO:0008152//metabolic process	K00540//[EC:1.-.-.-]
SAOUHSC_00367	-1.36557	7.28e-121	-0.895318	3.89e-63	0.470248	1.36e-11	-0.723681	3.55e-45	0.641885	2.1e-12	-0.213477	5.43e-06	SAOUHSC_00367	hypothetical protein	conserved hypothetical protein	GO:0031224//intrinsic to membrane	GO:0005310//dicarboxylic acid transmembrane transporter activity	GO:0046942//carboxylic acid transport	K06956//
SAOUHSC_00368	0.155146	0.899596	1.11719	0.389388	0.962039	0.475102	-10.8693	0.268098			1.06905	0.414934	SAOUHSC_00368	hypothetical protein	conserved hypothetical protein	-	-	-	-
SAOUHSC_00369	-0.599332	1.29e-109	-0.686225	7.09e-141	-0.0868933	0.00490342	-0.769068	1.08e-174	-0.169736	4.66e-08	-0.164267	2.27e-11	SAOUHSC_00369	hypothetical protein	conserved hypothetical protein	-	-	-	-
SAOUHSC_00370	-0.0366765	0.539634	-0.366631	5.25e-09	-0.329954	3.54e-07	-0.435243	4.75e-12	-0.398566	8.67e-10	-0.000529847	0.99327	SAOUHSC_00370	hypothetical protein	conserved hypothetical protein	-	-	-	-
SAOUHSC_00371	1.07672	7.5e-12	0.832489	7.63e-12	-0.244229	2.11e-10	0.46511	7.66e-12	-0.611607	2.7e-51	-0.011762	0.820794	SAOUHSC_00371	hypothetical protein	conserved hypothetical protein	-	-	-	-
SAOUHSC_00372	-2.72336	0	-2.16501	0	0.558352	0	-2.27262	0	0.450738	1.12e-09	-0.180715	7.29e-09	SAOUHSC_00372	xanthine phosphoribosyltransferase	Catalyzes the transfer of the phosphoribosyl moiety from 5-phospho--D-ribosyl-1-pyrophosphate (PRib-PP) to the 6-oxo-guanine and -xanthine	GO:0044424//intracellular part	GO:0016763//transferase activity, transferring pentosyl groups	GO:0006144//purine nucleobase metabolic process;GO:0043101//purine-containing compound salvage	K03816//xanthine phosphoribosyltransferase [EC:2.4.2.22]
SAOUHSC_00373	-2.80767	0	-2.24748	0	0.560195	5.52e-12	-2.1611	0	0.646578	5.51e-12	-0.206326	4.42e-24	SAOUHSC_00373	xanthine permease	xanthine permease, putative	GO:0031224//intrinsic to membrane	-	GO:0006810//transport	K03458//nucleobase:cation symporter-2, NCS2 family;K03458//nucleobase:cation symporter-2, NCS2 family
SAOUHSC_00374	-1.72319	0	-1.79734	0	-0.0741474	0.00480572	-1.71109	0	0.0120992	0.637968	-0.281447	4.88e-84	SAOUHSC_00374	inosine-5'-monophosphate dehydrogenase	-	-	GO:0043169//cation binding;GO:0016616//oxidoreductase activity, acting on the CH-OH group of donors, NAD or NADP as acceptor	GO:0009168//purine ribonucleoside monophosphate biosynthetic process	K00088//IMP dehydrogenase [EC:1.1.1.205]
SAOUHSC_00375	-1.76932	0	-1.8366	0	-0.06728	0.00741202	-1.7599	0	0.00942276	0.701842	-0.256945	8.46e-80	guaA	GMP synthase	contains glutamine-hydrolyzing domain and glutamine amidotransferase GMP-binding domain functions to produce GMP from XMP in the IMP pathway	GO:0044424//intracellular part	GO:0016884//carbon-nitrogen ligase activity, with glutamine as amido-N-donor;GO:0032559	GO:0009064//glutamine family amino acid metabolic process;GO:0009168//purine ribonucleoside monophosphate biosynthetic process;GO:0006399//tRNA metabolic process	K01951//GMP synthase (glutamine-hydrolysing) [EC:6.3.5.2]
SAOUHSC_00376	0.222261	0.380434	-0.612167	0.0377782	-0.834428	0.00396084	-0.181334	0.503464	-0.403595	0.128952	0.261699	0.293222	SAOUHSC_00376	hypothetical protein	conserved hypothetical protein	-	-	-	-
SAOUHSC_00377	-0.10424	0.670102	-0.353706	0.159245	-0.249465	0.339692	-0.281559	0.251608	-0.177319	0.48671	-0.234727	0.335522	SAOUHSC_00377	hypothetical protein	conserved hypothetical protein	-	GO:0003676//nucleic acid binding	-	-
SAOUHSC_00378	0.155146	0.77029	-0.69017	0.29012	-0.845316	0.187872	-0.569404	0.365818	-0.724551	0.242172	0.509626	0.318662	SAOUHSC_00378	hypothetical protein	conserved hypothetical protein	-	GO:0003676//nucleic acid binding;GO:0003824//catalytic activity	GO:0006310//DNA recombination	K07483//transposase
SAOUHSC_00381	0.596336	0.000464894	0.609299	0.000310308	0.0129627	0.934858	0.584943	0.000511074	-0.0113936	0.940096	0.115224	0.52744	SAOUHSC_00381	hypothetical protein	conserved hypothetical protein	-	-	-	K08987//putative membrane protein
SAOUHSC_00381a	0.932754	0.173412	1.01027	0.133618	0.0775159	0.898342	0.260671	0.730534	-0.672083	0.311788	1.06905	0.106989	SAOUHSC_00381a	hypothetical protein	-	-	-	-	-
SAOUHSC_00382	0.844905	0	0.810004	0	-0.0349015	0.710056	0.582105	9.83e-08	-0.262801	0.00669198	0.21462	0.0652928	SAOUHSC_00382	hypothetical protein	conserved hypothetical protein	-	GO:0003824//catalytic activity	GO:0008152//metabolic process	K00540//[EC:1.-.-.-];K00329//NADH dehydrogenase [EC:1.6.5.3] K00356 NADH dehydrogenase [EC:1.6.99.3]
SAOUHSC_00383	-0.292313	0.256428	-0.411194	0.114492	-0.118881	0.67047	-0.327903	0.196946	-0.0355906	0.893704	0.125637	0.58983	SAOUHSC_00383	superantigen-like protein	these proteins share structural homology to known superantigen proteins but do not exhibit any of the properties expected such as histocompatibility complex class II binding or broad T-cell activation	-	-	GO:0051704	K11042//superantigen-like protein
SAOUHSC_00384	1.41818	2.18e-06	1.21029	8.96e-05	-0.207886	0.402314	0.804991	0.0145559	-0.61319	0.02021	0.484091	0.164708	SAOUHSC_00384	superantigen-like protein	these proteins share structural homology to known superantigen proteins but do not exhibit any of the properties expected such as histocompatibility complex class II binding or broad T-cell activation	-	-	GO:0051704	K11042//superantigen-like protein
SAOUHSC_00386	1.23761	0.00267708	0.27765	0.564092	-0.959959	0.0171082	0.565525	0.217274	-0.672083	0.075828	-0.0184091	0.975652	SAOUHSC_00386	superantigen-like protein	these proteins share structural homology to known superantigen proteins but do not exhibit any of the properties expected such as histocompatibility complex class II binding or broad T-cell activation	-	-	GO:0051704	K11042//superantigen-like protein
SAOUHSC_00387											9.50226	0.476358	SAOUHSC_00387	hypothetical protein	conserved hypothetical protein	-	-	-	-
SAOUHSC_00389	1.41818	0.000856188	0.854151	0.0677246	-0.56403	0.13296	0.483063	0.329604	-0.935118	0.0183777	-0.0304819	0.960196	SAOUHSC_00389	superantigen-like protein	these proteins share structural homology to known superantigen proteins but do not exhibit any of the properties expected such as histocompatibility complex class II binding or broad T-cell activation	-	-	GO:0051704	K11042//superantigen-like protein
SAOUHSC_00390	0.640573	0.0886792	0.280684	0.479272	-0.359889	0.32695	0.378366	0.330602	-0.262208	0.461598	0.747126	0.0407114	SAOUHSC_00390	superantigen-like protein 5	SSL5, SET3, SET10 bind P-selectin glycoprotein ligand-1 and inhibit P-selectin-mediated neutrophil rolling along the endothelium these proteins share structural homology to known superantigens but do not exhibit any of the properties expected such as histocompatibility complex class II binding or broad T-cell activation	-	-	GO:0051704	K11042//superantigen-like protein
SAOUHSC_00391	0.989136	0.000146366	0.117185	0.69457	-0.871951	0.000845496	-0.285611	0.377378	-1.27475	4.32e-06	0.326851	0.257154	SAOUHSC_00391	superantigen-like protein	these proteins share structural homology to known superantigen proteins but do not exhibit any of the properties expected such as histocompatibility complex class II binding or broad T-cell activation	-	-	GO:0051704	K11042//superantigen-like protein
SAOUHSC_00392	0.604131	0.000325754	0.0587684	0.746948	-0.545363	0.00134447	-0.0637644	0.733884	-0.667896	0.00010434	0.010637	0.952302	SAOUHSC_00392	superantigen-like protein 7	SSL7, SET1 blocks IgA-FcR interactions and inhibits complement, leading to increased survival of a sensitive bacterium in blood	-	-	GO:0051704	K11042//superantigen-like protein
SAOUHSC_00393	0.251362	0.49819	-0.492868	0.251564	-0.74423	0.0751764	0.37997	0.292136	0.128608	0.721744	0.298536	0.414148	SAOUHSC_00393	superantigen-like protein	these proteins share structural homology to known superantigen proteins but do not exhibit any of the properties expected such as histocompatibility complex class II binding or broad T-cell activation	-	-	GO:0051704	K11042//superantigen-like protein
SAOUHSC_00394	-0.102651	0.728374	-0.709978	0.0270882	-0.607327	0.069051	-0.543409	0.0783466	-0.440758	0.1696	-0.0975961	0.73422	SAOUHSC_00394	superantigen-like protein	these proteins share structural homology to known superantigen proteins but do not exhibit any of the properties expected such as histocompatibility complex class II binding or broad T-cell activation	-	-	GO:0051704	K11042//superantigen-like protein
SAOUHSC_00395	0.402456	0.0223666	0.185898	0.30599	-0.216559	0.214236	0.147879	0.414964	-0.254578	0.14314	0.0690537	0.706554	SAOUHSC_00395	superantigen-like protein	these proteins share structural homology to known superantigen proteins but do not exhibit any of the properties expected such as histocompatibility complex class II binding or broad T-cell activation	-	-	GO:0051704	K11042//superantigen-like protein
SAOUHSC_00396			9.98649	0.460232	9.98649	0.513242	9.93733	0.476706	9.93733	0.53064	10.9384	0.23248	SAOUHSC_00396	hypothetical protein	conserved hypothetical protein	-	-	-	-
SAOUHSC_00397	-0.672866	9.36e-35	-0.847644	9.37e-52	-0.174778	0.00671552	-0.958533	1.89e-64	-0.285667	1.16e-05	-0.275496	4.08e-08	SAOUHSC_00397	type I restriction-modification system subunit M	type I restriction-modification system, M subunit	-	GO:0008757//S-adenosylmethionine-dependent methyltransferase activity;GO:0003676//nucleic acid binding;GO:0015666//restriction endodeoxyribonuclease activity	GO:0006306//DNA methylation	K03427//type I restriction enzyme M protein [EC:2.1.1.72]
SAOUHSC_00398	-1.0276	1.76e-61	-0.997266	1.73e-59	0.0303332	0.68651	-1.06368	3.44e-67	-0.0360815	0.631094	-0.293265	4.75e-08	SAOUHSC_00398	restriction modification system specificity subunit	restriction modification system specificity subunit, putative	-	GO:0003676//nucleic acid binding;GO:0015666//restriction endodeoxyribonuclease activity	GO:0006259//DNA metabolic process	K01154//type I restriction enzyme, S subunit [EC:3.1.21.3]
SAOUHSC_00399	2.289	2.88e-08	4.42299	2.31e-08	2.13399	0	6.53019	1.72e-08	4.24118	0	4.85623	1.73e-08	SAOUHSC_00399	superantigen-like protein	these proteins share structural homology to known superantigen proteins but do not exhibit any of the properties expected such as histocompatibility complex class II binding or broad T-cell activation	-	-	GO:0051704	K11042//superantigen-like protein
SAOUHSC_00400	0.550661	1.36e-06	2.43808	0	1.88742	4.71e-13	4.08569	0	3.53503	4.37e-13	2.83596	0	SAOUHSC_00400	hypothetical protein	conserved hypothetical protein	GO:0044464//cell part	-	-	-
SAOUHSC_00401	6.6807	6.44e-15	2.31882	9.55e-15	-4.36188	0	3.49124	0	-3.18947	0	3.20357	7.55e-15	SAOUHSC_00401	hypothetical protein	conserved hypothetical protein	-	-	-	-
SAOUHSC_00402	0.34156	0.0137217	-0.155833	0.30175	-0.497393	0.000629224	-0.330524	0.031742	-0.672083	6.09e-06	0.104158	0.463966	SAOUHSC_00402	hypothetical protein	conserved hypothetical protein	GO:0016020//membrane	-	-	-
SAOUHSC_00404	0.113989	0.320278	-0.518242	4.98e-05	-0.632232	8.34e-07	-0.335039	0.0062657	-0.449028	0.000267244	0.126504	0.262488	SAOUHSC_00404	hypothetical protein	conserved hypothetical protein	GO:0016020//membrane	-	-	-
SAOUHSC_00405	0.233701	1.65e-05	-0.672455	1.99e-26	-0.906156	4.26e-48	-0.621837	1.26e-23	-0.855538	1.42e-44	-0.0129151	0.817474	SAOUHSC_00405	hypothetical protein	conserved hypothetical protein	GO:0016020//membrane	-	-	-
SAOUHSC_00406	0.294648	0	-0.509205	8.14e-42	-0.803853	6.9e-107	-0.52422	8.73e-45	-0.818867	2.79e-112	-0.0606957	0.0780428	SAOUHSC_00406	hypothetical protein	conserved hypothetical protein	-	-	-	-
SAOUHSC_00407	0.229665	0.000141989	-0.370058	2.84e-08	-0.599723	6.78e-20	-0.49188	3.09e-13	-0.721545	1.88e-27	0.0269667	0.661198	SAOUHSC_00407	hypothetical protein	conserved hypothetical protein	-	-	-	-
SAOUHSC_00408	0.347432	2.44e-08	-0.353075	4.6e-07	-0.700507	3.59e-25	-0.459137	8.2e-11	-0.806569	2.88e-32	-0.0260708	0.691256	SAOUHSC_00408	hypothetical protein	conserved hypothetical protein	-	-	-	-
SAOUHSC_00409	0.696166	1.13e-07	0.392192	0.00435256	-0.303973	0.0152841	0.198956	0.158402	-0.497209	0.000108032	0.0325279	0.82175	SAOUHSC_00409	hypothetical protein	conserved hypothetical protein	-	-	-	-
SAOUHSC_00410	-1.329	7.57e-39	-0.972944	1.34e-24	0.356058	0.00370838	-0.742529	2.14e-16	0.586473	5.37e-07	-0.00304142	0.970162	SAOUHSC_00410	hypothetical protein	conserved hypothetical protein	-	-	-	K02234//cobalamin biosynthesis protein CobW
SAOUHSC_00411			12.8176	0.00129053	12.8176	0.00222582	11.5985	0.055473	11.5985	0.0725196			SAOUHSC_00411	hypothetical protein	conserved hypothetical protein	-	-	-	-
SAOUHSC_00412	2.19893	1e-12	1.77005	1.16e-12	-0.428881	6.7e-54	1.76038	1.01e-12	-0.438545	4.7e-57	0.654337	1.31e-12	SAOUHSC_00412	NADH dehydrogenase subunit 5	Catalyzes the transfer of electrons from NADH to ubiquinone	GO:0031224//intrinsic to membrane	GO:0050136//NADH dehydrogenase (quinone) activity	GO:0022904//respiratory electron transport chain	K05577//NAD(P)H-quinone oxidoreductase subunit 5 [EC:1.6.5.3]
SAOUHSC_00413	1.66305	1.35e-11	1.30366	1.38e-11	-0.359393	6.62e-81	1.41467	1.28e-11	-0.248378	9.63e-42	0.385256	1.43e-11	SAOUHSC_00413	hypothetical protein	conserved hypothetical protein	-	-	-	K09822//hypothetical protein
SAOUHSC_00414	0.95491	1.81e-12	0.862957	1.97e-12	-0.0919538	0.0239014	0.864968	1.74e-12	-0.0899425	0.025808	0.146436	0.00528448	SAOUHSC_00414	hypothetical protein	conserved hypothetical protein	-	-	-	-
SAOUHSC_00415	-0.357228	0.00749168	-0.110351	0.38558	0.246878	0.0749716	-0.196036	0.124821	0.161192	0.248686	-0.0995883	0.428256	SAOUHSC_00415	hypothetical protein	conserved hypothetical protein	-	-	-	-
SAOUHSC_00416	-0.361181	6.36e-09	-0.336678	4.36e-08	0.0245028	0.715508	-0.46435	9.04e-14	-0.103169	0.12939	-0.120248	0.0404516	SAOUHSC_00416	hypothetical protein	conserved hypothetical protein	GO:0044464//cell part	GO:0016209//antioxidant activity;GO:0003824//catalytic activity	-	K01096//phosphatidylglycerophosphatase B [EC:3.1.3.27];K01112//[EC:3.1.3.-]
SAOUHSC_00417	-0.232335	1.22e-05	-0.162984	0.00176013	0.0693518	0.212968	-0.188551	0.000277428	0.0437845	0.43023	0.00550395	0.912144	SAOUHSC_00417	hypothetical protein	conserved hypothetical protein	-	GO:0016788//hydrolase activity, acting on ester bonds	-	K03928//carboxylesterase [EC:3.1.1.1]
SAOUHSC_00418	-2.65221	0.00467732	-2.10521	0.0122913	0.547001	0.712436	-2.15437	0.0100464	0.497842	0.745022	-2.7383	0.00321102	SAOUHSC_00418	hypothetical protein	conserved hypothetical protein	-	-	-	-
SAOUHSC_00420	-2.42097	3.01e-224	-0.5004	1.36e-20	1.92057	2.43e-13	-0.414984	2.69e-15	2.00599	2.16e-13	0.0479328	0.322002	SAOUHSC_00420	hypothetical protein	conserved hypothetical protein	GO:0016021//integral to membrane	GO:0015291//secondary active transmembrane transporter activity;GO:0005326//neurotransmitter transporter activity	GO:0006810//transport	K03308//neurotransmitter:Na+ symporter, NSS family;K03308//neurotransmitter:Na+ symporter, NSS family
SAOUHSC_00421	-0.61149	2.21e-07	-0.445918	8.91e-05	0.165572	0.202248	0.17756	0.0786898	0.789051	9.01e-12	0.0945244	0.356036	SAOUHSC_00421	hypothetical protein	conserved hypothetical protein	-	GO:0016835//carbon-oxygen lyase activity;GO:0048037//cofactor binding	GO:0006563//L-serine metabolic process;GO:0000097//sulfur amino acid biosynthetic process	K01738//cysteine synthase A [EC:2.5.1.47]
SAOUHSC_00422	-0.729376	8.51e-20	-0.38261	3.15e-07	0.346766	6.87e-05	0.16083	0.0169746	0.890207	1.69e-13	0.17852	0.00787268	SAOUHSC_00422	trans-sulfuration enzyme family protein	trans-sulfuration enzyme family protein, putative	-	GO:0016846//carbon-sulfur lyase activity;GO:0048037//cofactor binding;GO:0016765//transferase activity, transferring alkyl or aryl (other than methyl) groups	GO:0019752//carboxylic acid metabolic process	K01739//cystathionine gamma-synthase [EC:2.5.1.48]
SAOUHSC_00423	-0.51301	0.0166787	-1.41887	1.24e-08	-0.905858	0.00115211	-1.78996	1.01e-11	-1.27695	1.43e-05	-0.431375	0.037707	SAOUHSC_00423	hypothetical protein	conserved hypothetical protein	GO:0016020//membrane	GO:0017111//nucleoside-triphosphatase activity;GO:0015171//amino acid transmembrane transporter activity;GO:0032559	GO:0000101//sulfur amino acid transport;GO:0009207	K02071//D-methionine transport system ATP-binding protein
SAOUHSC_00424	-0.395051	0.268416	-1.78094	7.78e-05	-1.38588	0.00499054	-1.48217	0.000456124	-1.08712	0.0188893	-0.896181	0.0188096	SAOUHSC_00424	ABC transporter permease	ABC transporter, permease protein, putative	GO:0031224//intrinsic to membrane	-	GO:0051234//establishment of localization	K02072//D-methionine transport system permease protein
SAOUHSC_00426	-0.813693	3.9e-07	-1.13706	1.47e-11	-0.323363	0.103383	-1.23202	3.66e-13	-0.418327	0.0364306	-0.262355	0.0669258	SAOUHSC_00426	ABC transporter substrate-binding protein	ABC transporter, substrate-binding protein, putative	-	-	-	K02073//D-methionine transport system substrate-binding protein
SAOUHSC_00427	-1.47344	0	-0.834237	1.96e-130	0.639206	5.83e-12	-1.07863	5.57e-203	0.394815	5.64e-12	0.259139	7.53e-12	SAOUHSC_00427	autolysin	autolysin precursor, putative	-	GO:0016787//hydrolase activity	GO:0071840;GO:0009987//cellular process	K01238//[EC:3.2.1.-];K01185//lysozyme [EC:3.2.1.17];K01449//N-acetylmuramoyl-L-alanine amidase [EC:3.5.1.28]
SAOUHSC_00428	0.659978	1.79e-12	0.125367	0.045605	-0.534611	1.36e-20	-0.151635	0.0202532	-0.811612	4.65e-42	-0.0655809	0.30834	SAOUHSC_00428	hypothetical protein	conserved hypothetical protein	-	-	-	-
SAOUHSC_00429	-0.594875	7.7e-08	-0.91568	3.32e-15	-0.320804	0.0150609	-1.32551	7.9e-27	-0.730636	1.94e-07	-0.16312	0.106234	SAOUHSC_00429	MutT/nudix family protein	MutT/nudix family protein, putative	-	GO:0003824//catalytic activity	-	K01529//[EC:3.6.1.-];K01554//[EC:3.6.-.-]
SAOUHSC_00430	-0.747006	1.22e-18	-1.00736	2.62e-30	-0.260354	0.0112022	-1.24579	9.22e-43	-0.498784	2.54e-06	-0.256042	0.000816938	SAOUHSC_00430	hypothetical protein	conserved hypothetical protein	-	GO:0016407//acetyltransferase activity	-	K00657//diamine N-acetyltransferase [EC:2.3.1.57]
SAOUHSC_00431	0.5054	8.98e-13	0.182532	0.00583652	-0.322868	2.21e-07	0.0571019	0.39456	-0.448298	1.23e-12	0.157979	0.0165946	SAOUHSC_00431	hypothetical protein	conserved hypothetical protein	-	-	-	-
SAOUHSC_00433	0.71917	1.73e-12	0.264608	1.76e-05	-0.454562	4.2e-16	0.107666	0.086424	-0.611503	6.32e-27	0.0745866	0.237622	SAOUHSC_00433	hypothetical protein	conserved hypothetical protein	GO:0031224//intrinsic to membrane	-	-	-
SAOUHSC_00434	0.562147	0.000589498	-0.00543416	0.978576	-0.567581	0.00069565	-0.0201054	0.911972	-0.582252	0.000460856	-0.266295	0.15426	SAOUHSC_00434	LysR family transcriptional regulator	transcriptional regulator, lysR family, putative	-	GO:0003676//nucleic acid binding;GO:0001071//nucleic acid binding transcription factor activity	GO:0006351//transcription, DNA-dependent	K09681//LysR family transcriptional regulator, transcription activator of glutamate synthase operon
SAOUHSC_00435	0.0154216	0.91518	0.428718	0.00195283	0.413296	0.0036348	0.161135	0.262362	0.145713	0.3245	0.344366	0.013469	SAOUHSC_00435	glutamate synthase large subunit	glutamate synthase, large subunit, putative	-	GO:0045181//glutamate synthase activity, NAD(P)H as acceptor	GO:0006536//glutamate metabolic process	K00265//glutamate synthase (NADPH/NADH) large chain [EC:1.4.1.13 1.4.1.14]
SAOUHSC_00436	-0.0432888	0.673828	0.270536	0.00483718	0.313825	0.00161208	-0.14206	0.16563	-0.0987713	0.350422	0.0452632	0.647084	gltD	glutamate synthase subunit beta	glutamate synthase is composed of subunits alpha and beta beta subunit is a flavin adenine dinucleotide-NADPH dependent oxidoreductase provides electrons to the alpha subunit, which binds L-glutamine and 2-oxoglutarate and forms L-glutamate	-	GO:0045181//glutamate synthase activity, NAD(P)H as acceptor;GO:0051540;GO:0050662//coenzyme binding	GO:0006536//glutamate metabolic process	K00266//glutamate synthase (NADPH/NADH) small chain [EC:1.4.1.13 1.4.1.14]
SAOUHSC_00437	1.43396	0	2.65484	1.09e-13	1.22087	7.83e-11	1.86046	0	0.426496	8.44e-11	0.962041	0	SAOUHSC_00437	hypothetical protein	conserved hypothetical protein	GO:0031224//intrinsic to membrane	GO:0015151//alpha-glucoside transmembrane transporter activity;GO:0005402//cation:sugar symporter activity;GO:0016772//transferase activity, transferring phosphorus-containing groups	GO:0000017//alpha-glucoside transport;GO:0006796//phosphate-containing compound metabolic process	K02818//PTS system, trehalose-specific IIB component [EC:2.7.1.69] K02819 PTS system, trehalose-specific IIC component
SAOUHSC_00438	0.821106	1.23e-11	2.3143	1.17e-11	1.4932	1.74e-11	1.82695	1.13e-11	1.00585	1.7e-11	1.02373	1.23e-11	SAOUHSC_00438	alpha amylase family protein	alpha amylase family protein, putative	GO:0044424//intracellular part	GO:0015927//trehalase activity;GO:0043167//ion binding	GO:0005991//trehalose metabolic process	K01226//trehalose-6-phosphate hydrolase [EC:3.2.1.93]
SAOUHSC_00439	0.491365	6.96e-12	2.10059	7.07e-12	1.60922	0	1.65081	6.04e-12	1.15945	0	0.859	6.64e-12	SAOUHSC_00439	hypothetical protein	conserved hypothetical protein	GO:0044464//cell part	GO:0003676//nucleic acid binding;GO:0001071//nucleic acid binding transcription factor activity	GO:0006351//transcription, DNA-dependent	K03486//GntR family transcriptional regulator, trehalose operon transcriptional repressor
SAOUHSC_00440	0.740109	0.434526	0.92454	0.31407	0.184431	0.829362	0.389954	0.696674	-0.350155	0.694044	0.0690537	0.94121	SAOUHSC_00440	hypothetical protein	conserved hypothetical protein	-	-	-	-
SAOUHSC_00441	-0.0987701	0.390646	-0.350063	0.00329494	-0.251293	0.0430036	-0.440029	0.000241336	-0.341259	0.00633162	-0.0751174	0.50483	SAOUHSC_00441	hypothetical protein	conserved hypothetical protein	-	GO:0016407//acetyltransferase activity	-	K00680//[EC:2.3.1.-]
SAOUHSC_00442	-0.210095	1.39e-09	-0.476042	9.86e-40	-0.265947	4.22e-12	-0.520788	2.42e-47	-0.310693	5.35e-16	-0.140274	3.19e-05	SAOUHSC_00442	DNA polymerase III subunits gamma and tau	DNA polymerase III, gamma and tau subunits, putative	GO:0042575	GO:0003676//nucleic acid binding;GO:0016462//pyrophosphatase activity;GO:0032559;GO:0034061	GO:0006259//DNA metabolic process	K02343//DNA polymerase III subunit gamma/tau [EC:2.7.7.7]
SAOUHSC_00444	-0.0581989	0.0608512	-0.347477	8.61e-27	-0.289278	7.33e-18	-0.499256	1e-51	-0.441057	4.47e-38	-0.109911	0.000364356	SAOUHSC_00444	hypothetical protein	conserved hypothetical protein	-	-	-	K09747//hypothetical protein
SAOUHSC_00445	-0.382706	1.73e-42	-0.517524	8.58e-74	-0.134818	1.56e-05	-0.674647	1.03e-119	-0.291941	4.17e-20	-0.0940584	0.00033247	recR	recombination protein RecR	involved in a recombinational process of DNA repair, independent of the recBC complex	-	GO:0003676//nucleic acid binding;GO:0043169//cation binding	GO:0033554//cellular response to stress;GO:0006259//DNA metabolic process	K06187//recombination protein RecR
SAOUHSC_00446	-11.9124	0.0811898	-1.88281	0.259108	10.0296	0.513242	-0.931974	0.49265	10.9804	0.273328	0.390982	0.69582	SAOUHSC_00446	hypothetical protein	-	-	-	-	-
SAOUHSC_00450	0.152918	0.056413	-0.491346	3.72e-08	-0.644264	4.8e-13	-0.547311	8.88e-10	-0.700229	4.01e-15	-0.253988	0.00276718	SAOUHSC_00450	Orn/Lys/Arg decarboxylase	Orn/Lys/Arg decarboxylase, putative	-	GO:0048037//cofactor binding;GO:0016831//carboxy-lyase activity	-	K01582//lysine decarboxylase [EC:4.1.1.18]
SAOUHSC_00451	0.0262348	0.694232	-0.407399	1.42e-08	-0.433633	3.35e-09	-0.408219	9.81e-09	-0.434454	2.28e-09	-0.16253	0.0172071	tmk	thymidylate kinase	catalyzes the reversible phosphoryl transfer from adenosine triphosphate (ATP) to thymidine monophosphate (dTMP) to form thymidine diphosphate (dTDP)	-	GO:0016776//phosphotransferase activity, phosphate group as acceptor;GO:0048037//cofactor binding;GO:0032559	GO:0009197;GO:0006796//phosphate-containing compound metabolic process;GO:0009212//pyrimidine deoxyribonucleoside triphosphate biosynthetic process	K00943//dTMP kinase [EC:2.7.4.9]
SAOUHSC_00452	0.469717	0	0.281305	1.37e-13	-0.188412	8.67e-10	0.0563908	0.091823	-0.413326	6.03e-39	-0.121	0.000456156	SAOUHSC_00452	hypothetical protein	conserved hypothetical protein	-	-	-	-
SAOUHSC_00454	-0.537437	1.11e-29	-0.489041	1.32e-25	0.048396	0.358028	-0.673843	4.65e-45	-0.136406	0.0113334	-0.11262	0.00943904	SAOUHSC_00454	DNA polymerase III subunit delta'	DNA polymerase III, delta prime subunit, putative	-	GO:0034061	-	K02341//DNA polymerase III subunit delta' [EC:2.7.7.7]
SAOUHSC_00455	-0.705504	9.51e-43	-0.683244	4.39e-41	0.0222601	0.706088	-0.869671	1.37e-62	-0.164167	0.00653718	-0.215269	3.62e-06	SAOUHSC_00455	hypothetical protein	conserved hypothetical protein	-	-	-	-
SAOUHSC_00456	-0.527824	1.92e-12	-0.51516	3.99e-12	0.0126648	0.879772	-0.80339	2.89e-25	-0.275566	0.00152325	-0.0404501	0.550754	SAOUHSC_00456	DNA replication intiation control protein YabA	in Bacillus subtilis this protein is involved in the negative regulation of DNA replication initiation interacts with DnaN and DnaA	-	-	GO:0006259//DNA metabolic process	-
SAOUHSC_00457	-0.929144	2.03e-17	-1.18651	1.53e-25	-0.257364	0.0595856	-1.15437	5.54e-25	-0.225223	0.0942886	-0.298769	0.00192852	SAOUHSC_00457	hypothetical protein	conserved hypothetical protein	-	GO:0016741	GO:0006730//one-carbon metabolic process	K00599//[EC:2.1.1.-]
SAOUHSC_00458	-0.773515	2.27e-06	-0.589084	0.000178723	0.184431	0.317596	-0.823161	3.86e-07	-0.0496462	0.792206	-0.30018	0.0426482	SAOUHSC_00458	hypothetical protein	conserved hypothetical protein	GO:0044464//cell part	GO:0004518//nuclease activity;GO:0016741	GO:0006259//DNA metabolic process;GO:0006730//one-carbon metabolic process	K07461//putative endonuclease
SAOUHSC_00459	-0.604448	3.94e-15	-0.838089	6.02e-26	-0.23364	0.00984374	-0.82193	1.31e-25	-0.217482	0.0150613	-0.123368	0.076242	SAOUHSC_00459	hypothetical protein	conserved hypothetical protein	GO:0044424//intracellular part	GO:0008171//O-methyltransferase activity	GO:0000451//rRNA 2'-O-methylation	K07056//16S rRNA (cytidine1402-2'-O)-methyltransferase [EC:2.1.1.198]
SAOUHSC_00461	-0.564989	3.7e-191	-0.828243	0	-0.263254	1.34e-31	-0.763168	0	-0.198178	2.7e-19	-0.20845	5.45e-32	SAOUHSC_00461	methionyl-tRNA synthetase	methionine--tRNA ligase MetRS adds methionine to tRNA(Met) with cleavage of ATP to AMP and diphosphate some MetRS enzymes form dimers depending on a C-terminal domain that is also found in other proteins such as Trbp111 in Aquifex aeolicus and the cold-shock protein CsaA from Bacillus subtilis while others do not four subfamilies exist based on sequence motifs and zinc content	GO:0044424//intracellular part	GO:0004812//aminoacyl-tRNA ligase activity;GO:0003723//RNA binding;GO:0032559	GO:0006418//tRNA aminoacylation for protein translation	K01874//methionyl-tRNA synthetase [EC:6.1.1.10]
SAOUHSC_00462	-0.716921	2.53e-130	-0.88082	1.31e-187	-0.163898	2.8e-06	-0.861194	3.96e-184	-0.144273	3e-05	-0.25465	1.9e-21	SAOUHSC_00462	hypothetical protein	conserved hypothetical protein	-	GO:0004520//endodeoxyribonuclease activity	-	K03424//TatD DNase family protein [EC:3.1.21.-]
SAOUHSC_00463	-0.665883	4.8e-21	-1.0087	1.06e-41	-0.342816	6.34e-05	-1.18493	1.29e-54	-0.51905	3.08e-09	-0.258394	6.66e-05	SAOUHSC_00463	hypothetical protein	conserved hypothetical protein	-	GO:0016891//endoribonuclease activity, producing 5'-phosphomonoesters	-	K05985//ribonuclease M5 [EC:3.1.26.8]
SAOUHSC_00464	-0.417494	3.9e-15	-0.795305	3.23e-45	-0.377811	1.16e-09	-0.855023	6.66e-52	-0.437529	1.96e-12	-0.200542	6.76e-05	ksgA	dimethyladenosine transferase	catalyzes the transfer of a total of four methyl groups from S-adenosyl-l-methionine (S-AdoMet) to two adjacent adenosine bases A1518 and A1519 in 16S rRNA mutations in ksgA causes resistance to the translation initiation inhibitor kasugamycin	GO:0044424//intracellular part	GO:0008649//rRNA methyltransferase activity;GO:0003676//nucleic acid binding;GO:0008170//N-methyltransferase activity	GO:0006730//one-carbon metabolic process;GO:0000154//rRNA modification	K02528//16S rRNA (adenine1518-N6/adenine1519-N6)-dimethyltransferase [EC:2.1.1.182]
SAOUHSC_00465	1.48075	0	1.571	0	0.0902496	0.000646042	1.17748	0	-0.303275	3.25e-27	0.666036	0	SAOUHSC_00465	hypothetical protein	conserved hypothetical protein	-	-	-	-
SAOUHSC_00466	0.220315	2.61e-08	-0.00265027	0.948942	-0.222965	3.45e-08	-0.1746	2.93e-05	-0.394915	1.08e-21	0.121958	0.0021092	ipk	4-diphosphocytidyl-2-C-methyl-D-erythritol kinase	An essential enzyme in the nonmevalonate pathway of isopentenyl diphosphate and dimethylallyl diphosphate biosynthesis	-	GO:0016301//kinase activity;GO:0032559	GO:0006796//phosphate-containing compound metabolic process;GO:0006721//terpenoid metabolic process	K00919//4-diphosphocytidyl-2-C-methyl-D-erythritol kinase [EC:2.7.1.148]
SAOUHSC_00467	-0.125542	0.000486618	-0.285987	7.23e-15	-0.160445	3.14e-05	-0.352438	1.13e-21	-0.226896	4.35e-09	0.00383372	0.911548	SAOUHSC_00467	pur operon repressor	-	-	GO:0003676//nucleic acid binding	GO:0006141	K09685//purine operon repressor
SAOUHSC_00468	-0.170094	0.00102069	-0.236314	5.54e-06	-0.0662195	0.228166	-0.418229	3.81e-15	-0.248134	1.02e-05	-0.0807451	0.107589	SAOUHSC_00468	hypothetical protein	conserved hypothetical protein	-	-	-	K07567//TdcF protein
SAOUHSC_00469	-0.31488	8.99e-09	-0.349191	1.74e-10	-0.0343104	0.562442	-0.53197	1.99e-21	-0.217089	0.000343408	-0.0966988	0.0623834	SAOUHSC_00469	regulatory protein SpoVG	stage V sporulation protein G essential for spore formation and a negative regulator of asymmetric septation in Bacillus involved in methicillin-resistance, biofilm formation and capsular polysaccharide synthesis in Staphylococcus	-	-	GO:0048646//anatomical structure formation involved in morphogenesis;GO:0032506	K06412//stage V sporulation protein G
SAOUHSC_00470	-9.49733	0.55516	-9.49733	0.541414			-9.49733	0.52385			-9.49733	0.524214	SAOUHSC_00470	hypothetical protein	conserved hypothetical protein	-	-	-	-
SAOUHSC_00471	0.0871082	5.87e-05	-0.311591	1.8e-41	-0.398699	1.98e-65	-0.322941	4.96e-45	-0.410049	5.09e-70	-0.252119	9.19e-29	glmU	bifunctional N-acetylglucosamine-1-phosphate uridyltransferase/glucosamine-1-phosphate acetyltransferase	forms a homotrimer catalyzes the acetylation of glucosamine-1-phosphate and uridylation of N-acetylglucosamine-1-phosphate to produce UDP-GlcNAc function in cell wall synthesis	GO:0044424//intracellular part	GO:0046872//metal ion binding;GO:0070569//uridylyltransferase activity;GO:0008080//N-acetyltransferase activity	GO:0065008;GO:0008610//lipid biosynthetic process;GO:0000270//peptidoglycan metabolic process;GO:0045229//external encapsulating structure organization;GO:0032989	K04042//bifunctional UDP-N-acetylglucosamine pyrophosphorylase / Glucosamine-1-phosphate N-acetyltransferase [EC:2.7.7.23 2.3.1.157]
SAOUHSC_00472	-0.225466	5.77e-24	-0.614805	7.88e-148	-0.389339	2.12e-53	-0.595619	2.1e-142	-0.370153	1.42e-49	-0.281013	9.66e-37	SAOUHSC_00472	ribose-phosphate pyrophosphokinase	catalyzes the formation of 5-phospho-alpha-D-ribose 1-phosphate from D-ribose 5-phosphate and ATP	GO:0044424//intracellular part;GO:0016020//membrane	GO:0016778;GO:0046872//metal ion binding;GO:0032559	GO:0006810//transport;GO:0044267//cellular protein metabolic process;GO:0009124//nucleoside monophosphate biosynthetic process;GO:0006796//phosphate-containing compound metabolic process	K00948//ribose-phosphate pyrophosphokinase [EC:2.7.6.1]
SAOUHSC_00473	-1.11294	0	-0.702647	6.05e-148	0.410295	0	-0.728049	2.83e-160	0.384894	0	-0.145048	2.7e-09	SAOUHSC_00473	hypothetical protein	-	-	-	-	-
SAOUHSC_00474	-1.09627	0	-0.546088	0	0.55018	1e-10	-0.616011	0	0.480256	1.06e-10	-0.108049	9.54e-49	SAOUHSC_00474	50S ribosomal protein L25/general stress protein Ctc	the Ctc family of proteins consists of two types, one that contains the N-terminal ribosomal protein L25 domain only which in Escherichia coli binds the 5S rRNA while a subset of proteins contain a C-terminal extension that is involved in the stress response	GO:0030529//ribonucleoprotein complex	GO:0016778;GO:0046872//metal ion binding;GO:0019843//rRNA binding;GO:0005198//structural molecule activity;GO:0032559	GO:0009124//nucleoside monophosphate biosynthetic process;GO:0006796//phosphate-containing compound metabolic process;GO:0010467//gene expression	K02897//large subunit ribosomal protein L25
SAOUHSC_00475	0.539847	1.02e-12	-0.083077	0.255088	-0.622924	6.07e-20	-0.136184	0.062001	-0.676031	3.36e-23	-0.0884875	0.221596	SAOUHSC_00475	peptidyl-tRNA hydrolase	Enables the recycling of peptidyl-tRNAs produced at termination of translation	GO:0044424//intracellular part	-	GO:0010467//gene expression	K01056//peptidyl-tRNA hydrolase, PTH1 family [EC:3.1.1.29]
SAOUHSC_00477	0.0350599	0.214788	-0.522016	9.81e-64	-0.557076	9.88e-70	-0.354643	1.18e-32	-0.389703	1.24e-37	0.00666013	0.811642	SAOUHSC_00477	transcription-repair coupling factor	-	-	GO:0003677//DNA binding;GO:0001071//nucleic acid binding transcription factor activity;GO:0042623//ATPase activity, coupled;GO:0032559	GO:0006259//DNA metabolic process;GO:0006351//transcription, DNA-dependent;GO:0033554//cellular response to stress	K03723//transcription-repair coupling factor (superfamily II helicase) [EC:3.6.4.-]
SAOUHSC_00479	-0.263585	2.39e-09	-0.595905	1.25e-37	-0.33232	2.68e-11	-0.547249	4.18e-33	-0.283664	7.22e-09	-0.0613036	0.144008	SAOUHSC_00479	hypothetical protein	conserved hypothetical protein	GO:0044464//cell part	-	GO:0005976//polysaccharide metabolic process	K03328//polysaccharide transporter, PST family
SAOUHSC_00480	-0.0856637	0.0206802	-0.433121	1.46e-28	-0.347457	1.29e-17	-0.277404	1.78e-13	-0.191741	1.03e-06	-0.00882775	0.806324	SAOUHSC_00480	hypothetical protein	conserved hypothetical protein	-	GO:0016741	GO:0006730//one-carbon metabolic process	K02499//tetrapyrrole methylase family protein / MazG family protein
SAOUHSC_00481	-0.057465	0.478922	-0.520245	2.44e-09	-0.46278	2.95e-07	-0.508549	3.66e-09	-0.451084	4.38e-07	-0.133843	0.0975962	SAOUHSC_00481	hypothetical protein	conserved hypothetical protein	-	GO:0003676//nucleic acid binding	GO:0050896//response to stimulus	K04762//ribosome-associated heat shock protein Hsp15
SAOUHSC_00482	-0.043984	0.421634	-0.292402	2.51e-07	-0.248418	2.24e-05	-0.342842	1.46e-09	-0.298858	3.4e-07	-0.0694138	0.199155	SAOUHSC_00482	hypothetical protein	conserved hypothetical protein	-	-	GO:0009987//cellular process	K13052//cell division protein DivIC
SAOUHSC_00483	-0.0999688	1.1e-06	-0.0120812	0.54727	0.0878876	2.75e-05	-0.317471	9.38e-52	-0.217502	3.12e-23	-0.186698	8.63e-20	SAOUHSC_00483	hypothetical protein	S1 RNA binding domain protein	GO:0030529//ribonucleoprotein complex	GO:0016779//nucleotidyltransferase activity;GO:0003676//nucleic acid binding	-	K07571//S1 RNA binding domain protein
SAOUHSC_00484	-0.887922	1.88e-112	-0.831624	2.55e-102	0.0562982	0.224032	-0.753637	2.72e-88	0.134285	0.00303928	-0.0699394	0.037313	SAOUHSC_00484	hypothetical protein	conserved hypothetical protein	GO:0044424//intracellular part	GO:0016874//ligase activity;GO:0032559	GO:0008033//tRNA processing	K04075//tRNA(Ile)-lysidine synthase [EC:6.3.4.19]
SAOUHSC_00485	-0.640977	6.6e-45	-0.664854	1.77e-48	-0.0238769	0.646276	-0.695446	2.68e-53	-0.0544688	0.293618	-0.0462876	0.252194	SAOUHSC_00485	hypoxanthine phosphoribosyltransferase	-	GO:0044424//intracellular part	GO:0016763//transferase activity, transferring pentosyl groups;GO:0043169//cation binding	GO:0043101//purine-containing compound salvage	K00760//hypoxanthine phosphoribosyltransferase [EC:2.4.2.8]
SAOUHSC_00486	-0.320714	4.84e-149	-0.529383	0	-0.208669	7.35e-52	-0.458731	4.75e-298	-0.138017	1.44e-24	0.0173881	0.128566	SAOUHSC_00486	hypothetical protein	conserved hypothetical protein	GO:0031224//intrinsic to membrane	GO:0004175//endopeptidase activity;GO:0046914//transition metal ion binding;GO:0042623//ATPase activity, coupled;GO:0032559	GO:0009057//macromolecule catabolic process;GO:0019538//protein metabolic process;GO:0009987//cellular process	K03798//cell division protease FtsH [EC:3.4.24.-]
SAOUHSC_00487	-0.441894	4.39e-20	-0.250316	6.11e-08	0.191578	0.000183532	-0.163498	0.000289972	0.278396	2.66e-08	0.0703535	0.104186	hslO	Hsp33-like chaperonin	becomes active under oxidative stress four conserved cysteines bind a zinc atom when they are in the reduced state and the enzyme is inactive oxidative stress results in oxidized cysteines, release of zinc, and binding of Hsp33 to aggregation-prone proteins forms dimers and higher order oligomers	GO:0044424//intracellular part	GO:0005515//protein binding	GO:0044267//cellular protein metabolic process;GO:0050896//response to stimulus	K04083//molecular chaperone Hsp33
SAOUHSC_00488	-0.084752	0.000267176	0.120621	6.05e-08	0.205373	2.42e-11	0.395995	0	0.480747	1.59e-11	0.0858115	0.000111906	SAOUHSC_00488	hypothetical protein	conserved hypothetical protein	-	GO:0016835//carbon-oxygen lyase activity;GO:0048037//cofactor binding	GO:0006563//L-serine metabolic process;GO:0000097//sulfur amino acid biosynthetic process	K01738//cysteine synthase A [EC:2.5.1.47]
SAOUHSC_00489	-0.464229	1.23e-10	-0.666845	2.54e-19	-0.202616	0.0139572	-0.76672	1.17e-24	-0.302491	0.000273578	-0.219971	0.00121762	SAOUHSC_00489	dihydropteroate synthase	-	-	GO:0043169//cation binding;GO:0016765//transferase activity, transferring alkyl or aryl (other than methyl) groups	GO:0009396//folic acid-containing compound biosynthetic process;GO:0042221//response to chemical stimulus	K00796//dihydropteroate synthase [EC:2.5.1.15]
SAOUHSC_00490	-0.359427	1.62e-05	-0.349528	2.33e-05	0.00989837	0.913038	-0.437986	1.37e-07	-0.0785589	0.38628	-0.228043	0.00443902	SAOUHSC_00490	dihydroneopterin aldolase	-	-	GO:0016832//aldehyde-lyase activity	GO:0009396//folic acid-containing compound biosynthetic process	K01633//dihydroneopterin aldolase [EC:4.1.2.25]
SAOUHSC_00491	-0.552951	1.18e-27	-0.63818	9.29e-36	-0.0852292	0.139479	-0.628774	1.67e-35	-0.0758233	0.184048	-0.188714	5.59e-05	SAOUHSC_00491	2-amino-4-hydroxy-6- hydroxymethyldihydropteridine pyrophosphokinase	-	-	GO:0016778	GO:0006760//folic acid-containing compound metabolic process;GO:0006796//phosphate-containing compound metabolic process	K00950//2-amino-4-hydroxy-6-hydroxymethyldihydropteridine diphosphokinase [EC:2.7.6.3]
SAOUHSC_00492	-0.821267	1.09e-10	-0.7759	5.91e-10	0.0453671	0.760026	-0.509032	1.72e-05	0.312235	0.026152	-0.273834	0.0160293	SAOUHSC_00492	hypothetical protein	conserved hypothetical protein	-	-	-	-
SAOUHSC_00493	-0.566307	5.47e-235	-0.398215	4.98e-126	0.168092	2.19e-11	-0.401794	1.89e-130	0.164513	2.09e-11	-0.0897898	9.83e-09	lysS	lysyl-tRNA synthetase	class II LysRS2 catalyzes a two-step reaction, first charging a lysine molecule by linking its carboxyl group to the alpha-phosphate of ATP, followed by transfer of the aminoacyl-adenylate to its tRNA in Methanosarcina barkeri, LysRS2 charges both tRNA molecules for lysine that exist in this organism and in addition can charge the tRNAPyl with lysine in the presence of LysRS1	GO:0044424//intracellular part	GO:0004812//aminoacyl-tRNA ligase activity;GO:0046872//metal ion binding;GO:0032559	GO:0006418//tRNA aminoacylation for protein translation	K04567//lysyl-tRNA synthetase, class II [EC:6.1.1.6]
SAOUHSC_00497	0.580319	4.76e-11	0.0629781	0.510694	-0.517341	6.43e-09	0.371687	3.74e-05	-0.208632	0.0127246	0.251098	0.00638984	SAOUHSC_00497	hypothetical protein	conserved hypothetical protein	GO:0044464//cell part	GO:0003676//nucleic acid binding;GO:0001071//nucleic acid binding transcription factor activity;GO:0016769//transferase activity, transferring nitrogenous groups;GO:0048037//cofactor binding	GO:0006351//transcription, DNA-dependent	K00375//GntR family transcriptional regulator / MocR family aminotransferase
SAOUHSC_00499	-0.772331	3.74e-197	-0.680532	7.65e-161	0.0917998	0.00187236	-0.504621	1.24e-96	0.26771	2.22e-11	-0.0445432	0.046067	SAOUHSC_00499	pyridoxal biosynthesis lyase PdxS	with PdxT forms pyridoxal 5'-phosphate from glutamine, either ribose 5-phosphate or ribulose 5-phosphate, and either glyceraldehyde 3-phosphate or dihydroxyacetone phosphate	-	GO:0016740//transferase activity	GO:0009064//glutamine family amino acid metabolic process;GO:0009108//coenzyme biosynthetic process	K06215//pyridoxine biosynthesis protein [EC:4.-.-.-]
SAOUHSC_00500	-0.788723	9.79e-122	-0.643923	3.25e-87	0.1448	0.000153015	-0.457168	1.21e-48	0.331555	0	0.00714075	0.8037	SAOUHSC_00500	glutamine amidotransferase subunit PdxT	with PdxST is involved in the biosynthesis of pyridoxal 5'-phosphate PdxT catalyzes the hydrolysis of glutamine to glutamate and ammonia PdxS utilizes the ammonia to synthesize pyridoxal 5'-phosphate	-	GO:0016740//transferase activity	GO:0009108//coenzyme biosynthetic process;GO:0006541//glutamine metabolic process	K08681//glutamine amidotransferase [EC:2.6.-.-]
SAOUHSC_00501	-1.11419	0	0.0298662	0.0657416	1.14405	2.16e-11	-0.279584	7.02e-61	0.834604	1.99e-11	-0.175105	8.89e-26	SAOUHSC_00501	hypothetical protein	conserved hypothetical protein	GO:0044464//cell part	GO:0005337//nucleoside transmembrane transporter activity	GO:0051234//establishment of localization	K11535//nucleoside transport protein
SAOUHSC_00502	-0.648741	2.51e-29	-0.787104	5.1e-41	-0.138363	0.0397616	-0.685235	3.52e-33	-0.0364948	0.577242	0.173673	0.000409316	SAOUHSC_00502	hypothetical protein	conserved hypothetical protein	-	GO:0003676//nucleic acid binding	GO:0050896//response to stimulus	K03708//transcriptional regulator CtsR
SAOUHSC_00503	-0.817315	3.88e-48	-0.798809	5.02e-47	0.0185057	0.77786	-0.830586	4.28e-51	-0.0132719	0.838276	0.0973503	0.0382148	SAOUHSC_00503	UvrB/UvrC motif-containing protein	UvrB/uvrC motif domain protein	-	GO:0016788//hydrolase activity, acting on ester bonds;GO:0046914//transition metal ion binding;GO:0003676//nucleic acid binding	GO:0006281//DNA repair	-
SAOUHSC_00504	-0.797889	5.05e-96	-0.773039	2.27e-92	0.0248495	0.577924	-0.624918	2.36e-65	0.172971	6.14e-05	0.0803064	0.0130825	SAOUHSC_00504	ATP:guanido phosphotransferase	ATP:guanido phosphotransferase, C-terminal catalytic domain protein	-	GO:0016775//phosphotransferase activity, nitrogenous group as acceptor;GO:0032559	GO:0006796//phosphate-containing compound metabolic process	K00936//[EC:2.7.3.-]
SAOUHSC_00505	-0.706174	3.39e-261	-0.191064	6.97e-25	0.51511	0	-0.0924517	3.11e-07	0.613722	0	0.215871	0	SAOUHSC_00505	endopeptidase	endopeptidase, putative	-	GO:0016788//hydrolase activity, acting on ester bonds;GO:0003676//nucleic acid binding;GO:0016462//pyrophosphatase activity;GO:0032559	GO:0051704;GO:0006281//DNA repair	K03696//ATP-dependent Clp protease ATP-binding subunit ClpC
SAOUHSC_00507	0.254014	1.68e-11	-0.162722	2.55e-07	-0.416736	3.39e-41	-0.203169	1.14e-10	-0.457183	2.14e-49	-0.0826017	0.0074432	SAOUHSC_00507	DNA repair protein RadA	Sms stabilizes the strand-invasion intermediate during the DNA repair involved in recombination of donor DNA and plays an important role in DNA damage repair after exposure to mutagenic agents	-	GO:0004175//endopeptidase activity;GO:0043169//cation binding;GO:0003677//DNA binding;GO:0042623//ATPase activity, coupled;GO:0016741;GO:0032559	GO:0006259//DNA metabolic process;GO:0019538//protein metabolic process;GO:0033554//cellular response to stress;GO:0006730//one-carbon metabolic process	K04485//DNA repair protein RadA/Sms
SAOUHSC_00508	-0.0049773	0.889406	-0.426549	3.52e-29	-0.421572	3.53e-27	-0.283818	1.16e-14	-0.278841	1.54e-13	0.0351163	0.312418	SAOUHSC_00508	hypothetical protein	conserved hypothetical protein	-	-	-	K06865//ATPase
SAOUHSC_00509	-1.07546	0	-1.08272	0	-0.00725903	0.789234	-0.925597	0	0.149863	1.11e-08	-0.177807	1.3e-21	gltX	glutamyl-tRNA synthetase	Charges one glutamine molecule and pairs it to its corresponding RNA trinucleotide during protein translation	GO:0044424//intracellular part	GO:0004812//aminoacyl-tRNA ligase activity;GO:0032559	GO:0006418//tRNA aminoacylation for protein translation	K09698//nondiscriminating glutamyl-tRNA synthetase [EC:6.1.1.24]
SAOUHSC_00510	-0.43045	1.4e-10	-0.394315	2.55e-09	0.0361343	0.621614	-0.376443	8.45e-09	0.0540068	0.455794	-0.232749	0.000261842	SAOUHSC_00510	serine acetyltransferase	serine acetyltransferase, putative	GO:0044424//intracellular part	GO:0016412//serine O-acyltransferase activity	GO:0006563//L-serine metabolic process;GO:0000097//sulfur amino acid biosynthetic process	K00640//serine O-acetyltransferase [EC:2.3.1.30]
SAOUHSC_00511	-0.37427	3.01e-21	-0.440398	1.48e-28	-0.0661283	0.128227	-0.310037	7.77e-16	0.0642334	0.127794	-0.0420855	0.251944	cysS	cysteinyl-tRNA synthetase	catalyzes a two-step reaction charges a cysteine by linking its carboxyl group to the alpha-phosphate of ATP then transfers the aminoacyl-adenylate to its tRNA	GO:0044424//intracellular part	GO:0004812//aminoacyl-tRNA ligase activity;GO:0043169//cation binding;GO:0032559	GO:0006418//tRNA aminoacylation for protein translation	K01883//cysteinyl-tRNA synthetase [EC:6.1.1.16]
SAOUHSC_00512	-0.625844	7.24e-17	-0.462613	1.62e-10	0.163231	0.0485422	-0.411501	6.97e-09	0.214343	0.00843586	-0.198126	0.00380904	SAOUHSC_00512	hypothetical protein	conserved hypothetical protein	GO:0044424//intracellular part	GO:0043169//cation binding;GO:0003676//nucleic acid binding;GO:0016891//endoribonuclease activity, producing 5'-phosphomonoesters;GO:0004812//aminoacyl-tRNA ligase activity;GO:0032559	GO:0006418//tRNA aminoacylation for protein translation	K11145//ribonuclease III family protein [EC:3.1.26.-]
SAOUHSC_00513	-0.486764	1.72e-20	-0.456426	1.24e-18	0.0303379	0.600002	-0.475377	2.67e-20	0.011387	0.843706	-0.211868	1.65e-05	SAOUHSC_00513	hypothetical protein	conserved hypothetical protein	-	GO:0003676//nucleic acid binding;GO:0016423//tRNA (guanine) methyltransferase activity	GO:0010467//gene expression;GO:0009451//RNA modification;GO:0006730//one-carbon metabolic process	K03218//23S rRNA (guanosine2251-2'-O)-methyltransferase [EC:2.1.1.185]
SAOUHSC_00514	-0.540831	1.67e-22	-0.524594	1.13e-21	0.016237	0.792982	-0.423568	2.13e-15	0.117263	0.0515902	-0.0227812	0.647644	SAOUHSC_00514	hypothetical protein	conserved hypothetical protein	-	-	-	K06962//
SAOUHSC_00515	-0.628015	6.32e-21	-0.649879	1.92e-22	-0.0218641	0.773896	-0.502896	5.66e-15	0.125119	0.0898096	-0.0600088	0.314252	SAOUHSC_00515	hypothetical protein	conserved hypothetical protein	GO:0044464//cell part	GO:0004871//signal transducer activity;GO:0003676//nucleic acid binding;GO:0001071//nucleic acid binding transcription factor activity;GO:0000996	GO:0006351//transcription, DNA-dependent;GO:0007165//signal transduction	K03091//RNA polymerase sporulation-specific sigma factor
SAOUHSC_00516	0.0700943	0.174652	0.0927398	0.0695666	0.0226455	0.662726	-0.00187014	0.971498	-0.0719644	0.168567	0.109771	0.0298382	secE	preprotein translocase subunit SecE	forms a complex with SecY and SecG SecYEG forms a putative protein-conducting channel to which secA binds and translocates targeted polypeptides across the cytoplasmic membrane, a process driven by ATP and a proton-motive force	GO:0031224//intrinsic to membrane	GO:0008320//protein transmembrane transporter activity	GO:0006886//intracellular protein transport	K03073//preprotein translocase subunit SecE
SAOUHSC_00517	-0.129931	6.06e-07	-0.15296	3.84e-09	-0.0230296	0.39807	-0.201608	7.94e-15	-0.0716771	0.00853616	0.0219958	0.378064	SAOUHSC_00517	transcription antitermination protein	transcription antitermination protein, putative	-	-	GO:0031555;GO:0006368//transcription elongation from RNA polymerase II promoter	K02601//transcriptional antiterminator NusG
SAOUHSC_00518	-1.61881	0	-0.884422	0	0.734391	0	-0.883414	0	0.735399	0	-0.149391	4.88e-65	rplK	50S ribosomal protein L11	binds directly to 23S ribosomal RNA	GO:0030529//ribonucleoprotein complex	GO:0003723//RNA binding;GO:0005198//structural molecule activity	GO:0010467//gene expression	K02867//large subunit ribosomal protein L11
SAOUHSC_00519	-2.00124	0	-1.15943	0	0.841803	0	-1.05718	0	0.944057	0	-0.136631	2.74e-69	rplA	50S ribosomal protein L1	in Escherichia coli and Methanococcus, this protein autoregulates expression the binding site in the mRNA mimics the binding site in the 23S rRNA	GO:0030529//ribonucleoprotein complex	GO:0003723//RNA binding;GO:0005198//structural molecule activity	GO:0006412//translation	K02863//large subunit ribosomal protein L1
SAOUHSC_00520	-1.94391	0	-1.04301	0	0.9009	0	-1.08589	0	0.858022	0	-0.182934	1.2e-126	rplJ	50S ribosomal protein L10	binds the two ribosomal protein L7/L12 dimers and anchors them to the large ribosomal subunit	GO:0030529//ribonucleoprotein complex	GO:0005198//structural molecule activity	GO:0010467//gene expression;GO:0022613//ribonucleoprotein complex biogenesis	K02864//large subunit ribosomal protein L10
SAOUHSC_00521	-1.9052	0	-1.03239	0	0.87281	0	-1.0749	0	0.830298	0	-0.155096	8.02e-68	rplL	50S ribosomal protein L7/L12	present in two forms L12 is normal, while L7 is aminoacylated at the N-terminal serine the only multicopy ribosomal protein 4:1 ratio of L7/L12 per ribosome two L12 dimers bind L10 critically important for translation efficiency and fidelity stimulates GTPase activity of translation factors	GO:0005622//intracellular	-	-	K02935//large subunit ribosomal protein L7/L12
SAOUHSC_00523	-1.46258	7e-261	-0.860799	1.84e-114	0.601783	6.55e-12	-0.832321	2.94e-110	0.63026	6.3e-12	-0.212766	2.11e-10	SAOUHSC_00523	hypothetical protein	conserved hypothetical protein	-	GO:0008170//N-methyltransferase activity	GO:0006730//one-carbon metabolic process	K00564//16S rRNA (guanine1207-N2)-methyltransferase [EC:2.1.1.172]
SAOUHSC_00524	-1.06459	0	-0.879918	0	0.18467	2.02e-10	-0.692648	0	0.37194	1.88e-10	-0.0452325	5.63e-12	rpoB	DNA-directed RNA polymerase subunit beta	DNA-dependent RNA polymerase catalyzes the transcription of DNA into RNA using the four ribonucleoside triphosphates as substrates beta subunit is part of the catalytic core which binds with a sigma factor to produce the holoenzyme	-	GO:0003676//nucleic acid binding;GO:0001882//nucleoside binding;GO:0034062//RNA polymerase activity	GO:0010467//gene expression	K03043//DNA-directed RNA polymerase subunit beta [EC:2.7.7.6]
SAOUHSC_00525	-1.22536	0	-0.993543	0	0.231816	3.28e-10	-0.760026	0	0.465333	3.31e-10	-0.0324136	2.42e-07	SAOUHSC_00525	DNA-directed RNA polymerase subunit beta'	DNA-dependent RNA polymerase catalyzes the transcription of DNA into RNA using the four ribonucleoside triphosphates as substrates. Subunit beta' binds to sigma factor allowing it to bind to the -10 region of the promoter	-	GO:0003676//nucleic acid binding;GO:0034062//RNA polymerase activity	GO:0010467//gene expression	K03046//DNA-directed RNA polymerase subunit beta' [EC:2.7.7.6]
SAOUHSC_00526	-1.83234	0	-1.1688	0	0.663544	2.19e-11	-1.01153	0	0.820811	2.09e-11	-0.132681	2.25e-18	SAOUHSC_00526	50S ribosomal protein L7Ae-like protein	in Bacillus subtilis this non-essential protein associates with the ribosome	GO:0030529//ribonucleoprotein complex	-	-	K07590//large subunit ribosomal protein L7A
SAOUHSC_00527	-1.75156	0	-1.15584	0	0.595726	0	-0.967865	0	0.783699	0	-0.210695	2.31e-141	rpsL	30S ribosomal protein S12	interacts with and stabilizes bases of the 16S rRNA that are involved in tRNA selection in the A site and with the mRNA backbone located at the interface of the 30S and 50S subunits, it traverses the body of the 30S subunit contacting proteins on the other side mutations in the S12 gene confer streptomycin resistance	GO:0030529//ribonucleoprotein complex	GO:0003723//RNA binding;GO:0005198//structural molecule activity	GO:0010467//gene expression	K02950//small subunit ribosomal protein S12
SAOUHSC_00528	-1.77357	0	-1.13938	0	0.634185	0	-0.934613	0	0.838954	0	-0.147555	1.48e-62	SAOUHSC_00528	30S ribosomal protein S7	binds directly to 16S rRNA where it nucleates assembly of the head domain of the 30S subunit	GO:0030529//ribonucleoprotein complex	GO:0003723//RNA binding;GO:0005198//structural molecule activity	GO:0010467//gene expression	K02992//small subunit ribosomal protein S7
SAOUHSC_00529	-1.66329	0	-1.14127	0	0.522023	0	-0.891046	0	0.772243	0	-0.136365	1.86e-285	SAOUHSC_00529	elongation factor G	EF-G promotes GTP-dependent translocation of the ribosome during translation many organisms have multiple copies of this gene	GO:0044424//intracellular part	GO:0017111//nucleoside-triphosphatase activity;GO:0008135//translation factor activity, nucleic acid binding;GO:0032561//guanyl ribonucleotide binding	GO:0006412//translation;GO:0009207	K02355//elongation factor G
SAOUHSC_00530	-0.927398	0	-0.875894	0	0.0515039	0	-0.75175	0	0.175649	0	-0.161965	0	SAOUHSC_00530	elongation factor Tu	EF-Tu promotes GTP-dependent binding of aminoacyl-tRNA to the A-site of ribosomes during protein biosynthesis when the tRNA anticodon matches the mRNA codon, GTP hydrolysis results the inactive EF-Tu-GDP leaves the ribosome and release of GDP is promoted by elongation factor Ts many prokaryotes have two copies of the gene encoding EF-Tu	GO:0044424//intracellular part	GO:0017111//nucleoside-triphosphatase activity;GO:0008135//translation factor activity, nucleic acid binding;GO:0032561//guanyl ribonucleotide binding	GO:0006412//translation;GO:0009207	K02358//elongation factor Tu
SAOUHSC_00531	0.294539	1.58e-10	-0.48132	4.03e-20	-0.77586	3.27e-52	-0.5659	6.41e-27	-0.860439	3.9e-63	-0.112957	0.0203396	SAOUHSC_00531	hypothetical protein	conserved hypothetical protein	-	GO:0016811//hydrolase activity, acting on carbon-nitrogen (but not peptide) bonds, in linear amides;GO:0008238//exopeptidase activity	-	K01436//amidohydrolase [EC:3.5.1.-]
SAOUHSC_00532	0.365016	1.1e-11	-0.418816	1.3e-76	-0.783832	3.27e-284	-0.679738	8.02e-185	-1.04475	0	-0.35624	3.85e-58	SAOUHSC_00532	2-amino-3-ketobutyrate coenzyme A ligase	catalyzes the formation of 2-amino-3-oxobutanoate from acetyl-CoA and glycine	-	GO:0016453;GO:0048037//cofactor binding	GO:0008152//metabolic process	K00639//glycine C-acetyltransferase [EC:2.3.1.29]
SAOUHSC_00533	-0.354087	1.16e-51	-0.186335	1.53e-16	0.167752	2.72e-11	-0.164425	1.61e-13	0.189662	1.62e-11	0.0273596	0.204262	SAOUHSC_00533	chaperone protein HchA	Hsp31 stabilizes early unfolding protein intermediates under severe heat stress	GO:0044424//intracellular part	GO:0003824//catalytic activity	-	K05523//molecular chaperone HchA (Hsp31)
SAOUHSC_00534	0.534325	8.08e-13	0.763468	8.66e-13	0.229143	2.28e-05	0.209728	0.000873612	-0.324597	3.75e-08	-0.0672938	0.309464	SAOUHSC_00534	ribulokinase	catalyzes the phosphorylation of ribulose to ribulose 5-phosphate	-	GO:0016773//phosphotransferase activity, alcohol group as acceptor;GO:0032559	GO:0019568//arabinose catabolic process;GO:0006796//phosphate-containing compound metabolic process	K00853//L-ribulokinase [EC:2.7.1.16]
SAOUHSC_00535	-0.544522	8.16e-87	-0.884668	1.22e-203	-0.340145	2.54e-25	-1.57722	0	-1.0327	6.48e-176	-0.754385	2.21e-158	SAOUHSC_00535	hypothetical protein	conserved hypothetical protein	-	GO:0048037//cofactor binding;GO:0016616//oxidoreductase activity, acting on the CH-OH group of donors, NAD or NADP as acceptor;GO:0016857//racemase and epimerase activity, acting on carbohydrates and derivatives	GO:0008152//metabolic process	K01784//UDP-glucose 4-epimerase [EC:5.1.3.2];K01795//[EC:5.1.3.-];K00540//[EC:1.-.-.-]
SAOUHSC_00536	0.54243	1.96e-11	-0.0061709	0.836652	-0.548601	3.81e-86	-0.0511511	0.0863546	-0.593581	9.4e-101	-0.0878511	0.0034307	SAOUHSC_00536	branched-chain amino acid aminotransferase	catalyzes the transamination of the branched-chain amino acids to their respective alpha-keto acids	-	GO:0004084//branched-chain-amino-acid transaminase activity	GO:0008652//cellular amino acid biosynthetic process	K00826//branched-chain amino acid aminotransferase [EC:2.6.1.42]
SAOUHSC_00537	0.349157	0.00401826	-0.172321	0.193589	-0.521479	4.46e-05	-0.262123	0.049237	-0.61128	1.99e-06	0.127947	0.303162	SAOUHSC_00537	hypothetical protein	conserved hypothetical protein	-	-	-	-
SAOUHSC_00538	0.324367	1.43e-09	-0.423575	3.08e-12	-0.747942	5.31e-37	-0.376173	2.92e-10	-0.70054	9.36e-34	-0.12631	0.0270992	SAOUHSC_00538	haloacid dehalogenase-like hydrolase	haloacid dehalogenase-like hydrolase, putative	-	GO:0016791//phosphatase activity	-	K01091//phosphoglycolate phosphatase [EC:3.1.3.18]
SAOUHSC_00539	-0.893097	7.81e-73	-0.734331	2.36e-53	0.158766	0.00548316	-0.799432	1.13e-62	0.0936651	0.102484	-0.158914	0.000204434	SAOUHSC_00539	hypothetical protein	conserved hypothetical protein	-	GO:0019136//deoxynucleoside kinase activity;GO:0032559	GO:0006796//phosphate-containing compound metabolic process;GO:0034641//cellular nitrogen compound metabolic process	K15519//deoxyadenosine/deoxycytidine kinase [EC:2.7.1.76 2.7.1.74]
SAOUHSC_00540	-0.945032	4.97e-22	-1.13018	2.14e-29	-0.185147	0.126277	-0.7603	3.41e-16	0.184732	0.101583	0.0936013	0.24329	SAOUHSC_00540	hypothetical protein	conserved hypothetical protein	-	GO:0019136//deoxynucleoside kinase activity;GO:0032559	GO:0006796//phosphate-containing compound metabolic process;GO:0034641//cellular nitrogen compound metabolic process	K15518//deoxyguanosine kinase [EC:2.7.1.113]
SAOUHSC_00541	-0.318322	2.48e-05	-0.50238	8.57e-11	-0.184059	0.02816	-0.737246	2.75e-20	-0.418925	1.3e-06	-0.0203911	0.772972	SAOUHSC_00541	hypothetical protein	conserved hypothetical protein	-	GO:0003824//catalytic activity;GO:0046914//transition metal ion binding	-	K06017//[EC:3.5.4.23];K01485//cytosine deaminase [EC:3.5.4.1];K01489//cytidine deaminase [EC:3.5.4.5];K01500//[EC:3.5.4.-]
SAOUHSC_00542	0.088306	0.0112473	0.352431	0	0.264125	0	0.630077	0	0.541771	0	-0.13443	0.00016495	SAOUHSC_00542	hypothetical protein	conserved hypothetical protein	-	GO:0003824//catalytic activity	-	K07024//
SAOUHSC_00543	-0.196409	7.28e-07	0.236171	8.05e-11	0.43258	0	0.40478	0	0.601189	0	-0.237215	1.58e-09	SAOUHSC_00543	hypothetical protein	conserved hypothetical protein	-	GO:0046857//oxidoreductase activity, acting on other nitrogenous compounds as donors, with NAD or NADP as acceptor	GO:0008152//metabolic process	K03206//azobenzene reductase [EC:1.7.1.6];K00299//FMN reductase [EC:1.5.1.38]
SAOUHSC_00544	-1.17915	1.07e-49	-1.4528	6.49e-69	-0.273645	0.00850184	-1.00785	2.82e-40	0.171304	0.0731662	0.133303	0.0319456	SAOUHSC_00544	fibrinogen-binding protein SdrC	sdrC protein, putative	GO:0030312//external encapsulating structure	-	GO:0009987//cellular process	K14194//serine-aspartate repeat-containing protein C/D/E
SAOUHSC_00545	-1.15199	6.34e-72	-1.22379	3.57e-80	-0.0718024	0.373454	-0.540558	1.59e-21	0.611431	6.95e-14	0.483641	3.17e-12	SAOUHSC_00545	fibrinogen-binding protein SdrD	sdrD protein, putative	GO:0044464//cell part	-	-	K14194//serine-aspartate repeat-containing protein C/D/E
SAOUHSC_00547	0.153332	0.00272948	-0.303	3.81e-08	-0.456332	1.1e-16	-0.404043	3.56e-13	-0.557375	9.79e-24	-0.252648	3.05e-06	SAOUHSC_00547	hypothetical protein	conserved hypothetical protein	-	GO:0035251//UDP-glucosyltransferase activity	GO:0008152//metabolic process	K00712//poly(glycerol-phosphate) alpha-glucosyltransferase [EC:2.4.1.52]
SAOUHSC_00548	-0.0994816	0.0257254	-0.326447	1.4e-12	-0.226965	2.36e-06	-0.451139	4.12e-22	-0.351657	5.2e-13	-0.0298978	0.490776	SAOUHSC_00548	hypothetical protein	conserved hypothetical protein	-	GO:0016740//transferase activity	GO:0008152//metabolic process	K00712//poly(glycerol-phosphate) alpha-glucosyltransferase [EC:2.4.1.52]
SAOUHSC_00549	-0.248751	5.65e-14	-0.245103	8.44e-14	0.00364751	0.917606	-0.356472	6.43e-27	-0.107722	0.00245244	-0.0310459	0.322266	SAOUHSC_00549	GTP cyclohydrolase	similar protein in Methanocaldococcus converts GTP to 7,8-dihydro-D-neopterin 2',3'-cyclic phosphate as the first step in methanopterin biosynthesis	-	GO:0003933//GTP cyclohydrolase activity	GO:0009112	K09007//hypothetical protein
SAOUHSC_00550	-0.100111	0.0129364	-0.212201	1.96e-07	-0.112091	0.00847188	-0.309204	5.38e-14	-0.209093	1.11e-06	-0.0697843	0.0767978	SAOUHSC_00550	hypothetical protein	conserved hypothetical protein	-	-	-	K15525//N-acetyl-1-D-myo-inositol-2-amino-2-deoxy-alpha-D-glucopyranoside deacetylase [EC:3.5.1.103]
SAOUHSC_00551	0.0376581	0.45878	-0.115002	0.026898	-0.15266	0.00394924	-0.157097	0.0024577	-0.194755	0.000231494	-0.0920697	0.0727128	SAOUHSC_00551	hypothetical protein	conserved hypothetical protein	-	-	-	-
SAOUHSC_00552	1.22554	0	1.90071	0	0.675176	4.95e-12	1.98539	0	0.759858	4.99e-12	0.425198	1.26e-09	SAOUHSC_00552	hypothetical protein	conserved hypothetical protein	-	GO:0016861//intramolecular oxidoreductase activity, interconverting aldoses and ketoses	GO:0006041//glucosamine metabolic process	K02564//glucosamine-6-phosphate deaminase [EC:3.5.99.6]
SAOUHSC_00553	-0.287578	6.01e-17	0.035073	0.276548	0.322651	0	0.118929	0.000159821	0.406508	0	-0.117553	0.000344594	SAOUHSC_00553	hypothetical protein	conserved hypothetical protein	-	GO:0016831//carboxy-lyase activity;GO:0016832//aldehyde-lyase activity	GO:0019856//pyrimidine nucleobase biosynthetic process	K08093//3-hexulose-6-phosphate synthase [EC:4.1.2.43]
SAOUHSC_00554	-0.266042	2.17e-12	0.0329838	0.35495	0.299026	0	0.12512	0.000324324	0.391162	0	-0.0477445	0.183435	SAOUHSC_00554	SIS domain-containing protein	SIS domain protein	-	GO:0030246//carbohydrate binding;GO:0016861//intramolecular oxidoreductase activity, interconverting aldoses and ketoses	GO:0044238//primary metabolic process	K08094//6-phospho-3-hexuloisomerase [EC:5.3.1.27]
SAOUHSC_00555	-1.99206	3.99e-57	-1.55429	1.19e-41	0.437772	0.00856144	-1.54002	6.2e-42	0.452038	0.0061084	-0.204707	0.022896	SAOUHSC_00555	haloacid dehalogenase-like hydrolase	hydrolase, haloacid dehalogenase-like	-	GO:0016791//phosphatase activity	-	K01091//phosphoglycolate phosphatase [EC:3.1.3.18];K06019//pyrophosphatase PpaX [EC:3.6.1.1]
SAOUHSC_00556	-0.280042	4.03e-15	-1.02183	1.08e-141	-0.741787	1.13e-65	-1.13735	1.61e-171	-0.857309	2.79e-85	-0.082488	0.0149675	SAOUHSC_00556	proline/betaine transporter	proline/betaine transporter, putative	GO:0031224//intrinsic to membrane	GO:0015291//secondary active transmembrane transporter activity	GO:0006810//transport	K03762//MFS transporter, MHS family, proline/betaine transporter
SAOUHSC_00557	-1.02144	2.28e-09	1.0526	2.76e-13	2.07404	0	-1.31849	8.84e-14	-0.297044	0.169301	0.0756868	0.583784	SAOUHSC_00557	hypothetical protein	conserved hypothetical protein	-	GO:0015645//fatty acid ligase activity	GO:0044238//primary metabolic process;GO:0032787//monocarboxylic acid metabolic process	K01897//long-chain acyl-CoA synthetase [EC:6.2.1.3]
SAOUHSC_00558	-0.720434	3.25e-10	0.671845	7.99e-13	1.39228	4.7e-13	-0.690198	7.29e-10	0.0302361	0.817948	0.0112702	0.908602	SAOUHSC_00558	acetyl-CoA acetyltransferase	acetyl-CoA acetyltransferase, putative	-	GO:0016453	-	K00626//acetyl-CoA C-acetyltransferase [EC:2.3.1.9]
SAOUHSC_00559	0.477074	0.0101757	0.522169	0.0043424	0.0450945	0.795704	0.107554	0.580772	-0.369521	0.0452322	-0.0134084	0.948228	SAOUHSC_00559	hypothetical protein	conserved hypothetical protein	-	-	-	-
SAOUHSC_00560	1.38002	1.35e-13	1.43563	1.33e-13	0.0556128	0.70069	1.16059	3.86e-10	-0.219428	0.143185	0.0159424	0.94199	SAOUHSC_00560	hypothetical protein	conserved hypothetical protein	-	-	-	-
SAOUHSC_00561	8.48383	4.6e-14	7.15795	1.04e-13	-1.32588	0	7.16681	1.78e-14	-1.31703	0	3.67239	1.81e-13	SAOUHSC_00561	hypothetical protein	conserved hypothetical protein	-	-	-	-
SAOUHSC_00562	0.27608	0	1.06015	0	0.784068	8.06e-12	0.918636	0	0.642557	1.09e-11	0.10518	0.00237576	SAOUHSC_00562	phosphomethylpyrimidine kinase	-	-	GO:0043169//cation binding;GO:0016301//kinase activity;GO:0032559	GO:0006772//thiamine metabolic process;GO:0006796//phosphate-containing compound metabolic process	K00868//pyridoxine kinase [EC:2.7.1.35]
SAOUHSC_00564	-0.0489665	0.346418	-0.22223	2.93e-05	-0.173264	0.0016388	-0.305887	1.06e-08	-0.256921	3.44e-06	-0.112214	0.0300126	SAOUHSC_00564	uracil-DNA glycosylase	Excises uracil residues from the DNA which can arise as a result of misincorporation of dUMP residues by DNA polymerase or due to deamination of cytosine	GO:0044424//intracellular part	GO:0019104//DNA N-glycosylase activity	GO:0006281//DNA repair	K03648//uracil-DNA glycosylase [EC:3.2.2.27]
SAOUHSC_00565	-0.138871	0.0293836	-0.335927	2.93e-07	-0.197056	0.00418952	-0.454349	7.02e-12	-0.315479	5.87e-06	-0.127396	0.0418626	SAOUHSC_00565	hypothetical protein	conserved hypothetical protein	-	-	-	-
SAOUHSC_00567	-0.348304	3.4e-06	-0.395528	1.37e-07	-0.0472242	0.563302	-0.508818	1.97e-11	-0.160514	0.0521026	-0.37117	5.41e-07	SAOUHSC_00567	hypothetical protein	conserved hypothetical protein	GO:0031224//intrinsic to membrane	-	-	-
SAOUHSC_00569	-0.50126	4.14e-32	-0.56049	1.75e-39	-0.0592299	0.214068	-0.565881	7.24e-41	-0.0646208	0.171924	-0.336753	1.13e-16	SAOUHSC_00569	hypothetical protein	conserved hypothetical protein	GO:0031224//intrinsic to membrane	GO:0005275//amine transmembrane transporter activity	GO:0006865//amino acid transport	K03294//basic amino acid/polyamine antiporter, APA family
SAOUHSC_00571	-0.351039	0.00187549	-0.420709	0.00020836	-0.0696701	0.57252	-0.485988	1.9e-05	-0.134949	0.275564	-0.094445	0.37412	SAOUHSC_00571	hypothetical protein	conserved hypothetical protein	-	-	-	-
SAOUHSC_00572	-0.492182	9.56e-07	-0.547631	5.33e-08	-0.0554487	0.621352	-0.450517	4.33e-06	0.0416654	0.705034	-0.198427	0.0345084	SAOUHSC_00572	hypothetical protein	conserved hypothetical protein	-	-	-	-
SAOUHSC_00573	0.381675	0	1.36242	0	0.98075	3.41e-11	1.16257	0	0.780891	3.05e-11	0.217951	0	SAOUHSC_00573	heme peroxidase	conserved hypothetical protein	-	GO:0016209//antioxidant activity;GO:0003824//catalytic activity	-	K09162//hypothetical protein
SAOUHSC_00574	0.257599	0	-0.0534847	0.00470606	-0.311084	5.78e-63	0.0195629	0.290626	-0.238036	3.74e-39	-0.0374572	0.0452466	eutD	phosphotransacetylase	in Salmonella this enzyme is required for ethanolamine catabolism has higher affinity for CoA than Pta	GO:0044424//intracellular part	GO:0016407//acetyltransferase activity	-	K00625//phosphate acetyltransferase [EC:2.3.1.8]
SAOUHSC_00575	0.239823	0	0.0193014	0.395212	-0.220522	6.37e-23	0.0441701	0.0487712	-0.195653	8.09e-19	0.00514317	0.819588	SAOUHSC_00575	hypothetical protein	conserved hypothetical protein	-	GO:0016772//transferase activity, transferring phosphorus-containing groups	GO:0043412//macromolecule modification	K01976//[EC:6.-.-.-];K01932//[EC:6.3.2.-]
SAOUHSC_00577	0.581393	1.86e-12	0.263491	1.49e-08	-0.317901	1.9e-13	0.44951	1.65e-12	-0.131882	0.0014819	-0.0205329	0.672402	SAOUHSC_00577	mevalonate kinase	mevalonate kinase, putative	GO:0044424//intracellular part	GO:0016301//kinase activity;GO:0032559	GO:0006720//isoprenoid metabolic process;GO:0006796//phosphate-containing compound metabolic process	K00869//mevalonate kinase [EC:2.7.1.36]
SAOUHSC_00578	0.418978	0	0.233766	9.3e-09	-0.185212	1.91e-06	0.322361	0	-0.0966173	0.0109493	0.0284117	0.496874	SAOUHSC_00578	mevalonate diphosphate decarboxylase	diphosphomevalonate decarboxylase	-	GO:0016772//transferase activity, transferring phosphorus-containing groups;GO:0016831//carboxy-lyase activity;GO:0032559	GO:0006720//isoprenoid metabolic process;GO:0006796//phosphate-containing compound metabolic process	K01597//diphosphomevalonate decarboxylase [EC:4.1.1.33]
SAOUHSC_00579	0.23571	3.24e-11	0.193006	6.81e-08	-0.0427049	0.225994	0.257195	0	0.0214847	0.534958	-0.0109735	0.76561	SAOUHSC_00579	phosphomevalonate kinase	-	GO:0044424//intracellular part	GO:0016301//kinase activity;GO:0032559	GO:0006796//phosphate-containing compound metabolic process	K00938//phosphomevalonate kinase [EC:2.7.4.2]
SAOUHSC_00580	-0.857167	1.07e-20	-0.497716	6.14e-09	0.359451	0.000420814	-0.594599	5.48e-12	0.262568	0.0106814	-0.109068	0.169024	SAOUHSC_00580	hypothetical protein	conserved hypothetical protein	-	-	-	-
SAOUHSC_00581	-0.461788	4.28e-08	-0.80211	1.7e-19	-0.340322	0.000555586	-0.695534	7.91e-16	-0.233746	0.0148087	-0.118518	0.129187	SAOUHSC_00581	hypothetical protein	conserved hypothetical protein	GO:0044424//intracellular part	GO:0016723//oxidoreductase activity, oxidizing metal ions, NAD or NADP as acceptor;GO:0050662//coenzyme binding	GO:0008152//metabolic process;GO:0019725//cellular homeostasis	K00520//mercuric reductase [EC:1.16.1.1];K00540//[EC:1.-.-.-];K00383//glutathione reductase (NADPH) [EC:1.8.1.7]
SAOUHSC_00582	-0.414866	0.0280842	-0.823921	4.27e-05	-0.409055	0.0647234	-0.709582	0.000281432	-0.294716	0.170264	-0.146675	0.408248	SAOUHSC_00582	hypothetical protein	conserved hypothetical protein	-	-	-	-
SAOUHSC_00583	10.0244	0.447724			-10.0244	0.48693					9.93836	0.476358	SAOUHSC_00583	hypothetical protein	conserved hypothetical protein	-	-	-	-
SAOUHSC_00584	-0.46591	3.03e-32	-0.823144	6.63e-87	-0.357234	1.16e-14	-1.02339	8.64e-127	-0.557475	7.74e-32	-0.335794	8.05e-19	SAOUHSC_00584	hypothetical protein	conserved hypothetical protein	-	-	-	-
SAOUHSC_00585	-1.04327	3.4e-08	-1.61174	7.17e-15	-0.568476	0.0252814	-0.972847	1.12e-07	0.0704204	0.75738	0.285678	0.0518758	SAOUHSC_00585	hypothetical protein	conserved hypothetical protein	-	-	-	-
SAOUHSC_00586	-0.765286	3.59e-10	-1.00699	1.6e-15	-0.241708	0.101841	-0.873676	8.85e-13	-0.10839	0.448024	0.0313833	0.76272	SAOUHSC_00586	hypothetical protein	conserved hypothetical protein	-	-	-	-
SAOUHSC_00587	-0.810547	5.43e-20	-0.829796	4.88e-21	-0.019249	0.852662	-0.897668	3e-24	-0.0871209	0.40292	-0.178633	0.0219512	SAOUHSC_00587	hypothetical protein	conserved hypothetical protein	-	-	-	-
SAOUHSC_00588	-0.794949	4.76e-13	-0.946945	2.86e-17	-0.151997	0.248356	-0.831046	2.11e-14	-0.0360969	0.77669	0.11607	0.207384	SAOUHSC_00588	hypothetical protein	conserved hypothetical protein	-	-	-	-
SAOUHSC_00589	-0.664281	0.00792694	-0.982351	0.000181478	-0.318069	0.290986	-1.13843	2e-05	-0.474144	0.121844	-0.468603	0.048467	SAOUHSC_00589	hypothetical protein	-	-	-	-	-
SAOUHSC_00591	-0.910656	6.11e-11	-1.18875	2.5e-16	-0.278095	0.109761	-0.886745	7.56e-11	0.0239104	0.885714	-0.0506413	0.66793	SAOUHSC_00591	hypothetical protein	conserved hypothetical protein	-	-	-	-
SAOUHSC_00592	-0.72237	1.77e-09	-1.1422	5.23e-19	-0.419832	0.00478226	-1.05784	2.77e-17	-0.335468	0.0209548	-0.0931307	0.37888	SAOUHSC_00592	hypothetical protein	conserved hypothetical protein	-	-	-	-
SAOUHSC_00596	-1.15471	4.73e-12	-1.47385	4.05e-17	-0.319143	0.145261	-1.22688	1.52e-13	-0.0721705	0.726872	0.0751028	0.56921	SAOUHSC_00596	hypothetical protein	conserved hypothetical protein	-	-	-	-
SAOUHSC_00598	-1.38859	1.02e-13	-0.976389	1.45e-08	0.412204	0.0669422	-1.28561	9.22e-13	0.102982	0.663976	-0.189805	0.20209	SAOUHSC_00598	hypothetical protein	conserved hypothetical protein	-	-	-	-
SAOUHSC_00599	-1.16288	4.54e-18	-1.20084	3.31e-19	-0.0379613	0.820486	-0.920293	3.29e-13	0.242585	0.127104	0.0807355	0.445928	SAOUHSC_00599	hypothetical protein	conserved hypothetical protein	-	-	-	-
SAOUHSC_00600	-1.01792	5.4e-14	-1.16352	3e-17	-0.145602	0.386612	-1.29634	1.56e-20	-0.27842	0.1026	-0.29531	0.0117743	SAOUHSC_00600	hypothetical protein	conserved hypothetical protein	-	-	-	-
SAOUHSC_00602	-1.13737	4.6e-13	-1.03662	1.32e-11	0.100745	0.599236	-1.18532	2.65e-14	-0.0479503	0.803318	-0.158752	0.22289	SAOUHSC_00602	hypothetical protein	conserved hypothetical protein	-	-	-	-
SAOUHSC_00603	-0.277196	1.76e-10	-0.489536	7.87e-28	-0.21234	1.04e-05	-0.492465	1.29e-28	-0.215269	6.61e-06	-0.285207	2.7e-11	SAOUHSC_00603	hypothetical protein	conserved hypothetical protein	-	GO:0003824//catalytic activity	GO:0008152//metabolic process	K06607//myo-inositol catabolism protein IolS [EC:1.1.1.-]
SAOUHSC_00604	0.733243	0	2.34678	0	1.61354	1.51e-11	1.73105	0	0.997804	1.48e-11	0.394007	0	SAOUHSC_00604	hypothetical protein	conserved hypothetical protein	-	-	-	-
SAOUHSC_00605	0.02233	0.71746	0.0322578	0.598772	0.00992774	0.8748	-0.0222951	0.717412	-0.0446251	0.477632	0.152855	0.0103665	SAOUHSC_00605	hypothetical protein	conserved hypothetical protein	-	GO:0016407//acetyltransferase activity	-	K00680//[EC:2.3.1.-];K03789//ribosomal-protein-alanine N-acetyltransferase [EC:2.3.1.128]
SAOUHSC_00606	-0.187031	5.8e-09	-0.145723	4.19e-06	0.0413083	0.218634	-0.14705	2.81e-06	0.0399814	0.230128	-0.0140419	0.64734	SAOUHSC_00606	hypothetical protein	conserved hypothetical protein	-	GO:0016793	-	K06885//
SAOUHSC_00607	-0.280472	4.77e-09	-0.0873807	0.0574266	0.193091	9.76e-05	-0.168284	0.00027134	0.112188	0.024424	0.0156273	0.726598	SAOUHSC_00607	hypothetical protein	conserved hypothetical protein	-	-	-	-
SAOUHSC_00608	3.08217	0	6.39979	0	3.31761	0	6.63661	0	3.55444	0	3.47688	0	SAOUHSC_00608	alcohol dehydrogenase	similar to zinc-dependent eukaryotic ADH enzymes and distinct from fermentative ADHs	-	GO:0016616//oxidoreductase activity, acting on the CH-OH group of donors, NAD or NADP as acceptor;GO:0046914//transition metal ion binding	GO:0008152//metabolic process	K13953//alcohol dehydrogenase, propanol-preferring [EC:1.1.1.1]
SAOUHSC_00609	9.94199	0.447724	13.489	0.000142459	3.547	0.00272154	13.1768	0.000751182	3.23481	0.00915568	11.4409	0.113459	SAOUHSC_00609	hypothetical protein	conserved hypothetical protein	-	-	-	-
SAOUHSC_00610	-0.635893	1.03e-20	-0.163704	0.00856196	0.472189	3.63e-11	-0.212864	0.000624698	0.423029	3.15e-09	-0.0394517	0.51387	SAOUHSC_00610	hypothetical protein	conserved hypothetical protein	-	-	-	-
SAOUHSC_00611	-0.832517	2.33e-195	-0.458373	8.1e-70	0.374144	7.79e-12	-0.438212	1.41e-65	0.394305	1.24e-11	-0.0385508	0.10678	argS	arginyl-tRNA synthetase	catalyzes a two-step reaction, first charging an arginine molecule by linking its carboxyl group to the alpha-phosphate of ATP, followed by transfer of the aminoacyl-adenylate to its tRNA class-I aminoacyl-tRNA synthetase	GO:0044424//intracellular part	GO:0004812//aminoacyl-tRNA ligase activity;GO:0032559	GO:0006418//tRNA aminoacylation for protein translation	K01887//arginyl-tRNA synthetase [EC:6.1.1.19]
SAOUHSC_00612	-0.302326	0.193511	-1.40638	4.89e-07	-1.10405	0.000247428	-1.20761	6.18e-06	-0.905283	0.00167616	-0.0282435	0.89837	SAOUHSC_00612	endonuclease III	endonuclease III, putative	-	GO:0003676//nucleic acid binding;GO:0016890//site-specific endodeoxyribonuclease activity, specific for altered base	GO:0006281//DNA repair	K07457//endonuclease III related protein
SAOUHSC_00613	-1.01383	2.55e-83	-1.17604	5.3e-107	-0.162204	0.0130502	-1.19766	2.99e-112	-0.183825	0.00469516	-0.180805	4.96e-05	SAOUHSC_00613	iron compound ABC transporter substrate-binding protein	iron compound ABC transporter, substrate-binding protein, putative	-	GO:0022890//inorganic cation transmembrane transporter activity	GO:0034755//iron ion transmembrane transport	K02016//iron complex transport system substrate-binding protein
SAOUHSC_00614	0.198868	0.0060803	-0.381621	1.74e-06	-0.580489	2.08e-13	-0.451842	1.66e-08	-0.65071	2.27e-16	-0.0605183	0.418694	SAOUHSC_00614	hypothetical protein	conserved hypothetical protein	GO:0031224//intrinsic to membrane	-	GO:0051234//establishment of localization	K02015//iron complex transport system permease protein
SAOUHSC_00615	-0.0884575	0.118592	-0.587208	1.12e-21	-0.498751	5.9e-15	-0.512359	1.39e-17	-0.423902	1.2e-11	-0.186664	0.000998998	SAOUHSC_00615	haloacid dehalogenase-like hydrolase	haloacid dehalogenase-like hydrolase, putative	-	GO:0016791//phosphatase activity	-	K07025//putative hydrolase of the HAD superfamily
SAOUHSC_00616	-0.395857	1.43e-21	-0.602216	3.9e-45	-0.206359	1.08e-05	-0.689042	6.89e-58	-0.293185	5.24e-10	-0.201165	3.44e-07	SAOUHSC_00616	hypothetical protein	conserved hypothetical protein	-	GO:0008238//exopeptidase activity	-	K01259//proline iminopeptidase [EC:3.4.11.5];K01175//[EC:3.1.-.-];K01055//3-oxoadipate enol-lactonase [EC:3.1.1.24]
SAOUHSC_00617	0.083443	0.00551604	0.0464445	0.12226	-0.0369985	0.224004	-0.131838	1.81e-05	-0.215281	4.55e-12	-0.0582833	0.054926	SAOUHSC_00617	hypothetical protein	conserved hypothetical protein	-	-	-	-
SAOUHSC_00618	-0.0986874	0.215946	-0.398248	1.78e-06	-0.299561	0.000571144	-0.227066	0.00462554	-0.128378	0.124903	0.0488476	0.522	SAOUHSC_00618	hypothetical protein	conserved hypothetical protein	-	-	-	-
SAOUHSC_00619	1.39077	2.62e-06	0.520541	0.128852	-0.870234	0.0016774	0.361757	0.30106	-1.02902	0.000261872	0.362785	0.299664	SAOUHSC_00619	hypothetical protein	conserved hypothetical protein	-	GO:0008238//exopeptidase activity	-	K01175//[EC:3.1.-.-];K01259//proline iminopeptidase [EC:3.4.11.5]
SAOUHSC_00620	0.264462	1.03e-11	-0.0708424	0.0112072	-0.335305	1.77e-34	0.186457	1.1e-11	-0.0780054	0.00266718	0.233573	1.05e-11	SAOUHSC_00620	accessory regulator A	staphylococcal accessory regulator T, putative	GO:0044424//intracellular part	GO:0003676//nucleic acid binding;GO:0043169//cation binding	GO:0051704	-
SAOUHSC_00621	0.128915	0.250476	0.130124	0.24305	0.00120933	0.991942	-0.229204	0.0520104	-0.358119	0.00245922	0.120128	0.278234	SAOUHSC_00621	hypothetical protein	conserved hypothetical protein	-	-	-	K09936//hypothetical protein
SAOUHSC_00622	0.640573	0.453782	-0.204743	0.855566	-0.845316	0.362752	0.746097	0.373986	0.105524	0.899696	0.332088	0.710508	SAOUHSC_00622	hypothetical protein	conserved hypothetical protein	-	-	-	-
SAOUHSC_00624	0.412944	0.151263	0.208333	0.480896	-0.204611	0.47132	-0.207609	0.51588	-0.620553	0.0404142	0.378382	0.185759	SAOUHSC_00624	integrase/recombinase	integrase/recombinase, putative	-	GO:0003676//nucleic acid binding	GO:0006259//DNA metabolic process	K04763//integrase/recombinase XerD
SAOUHSC_00625	-0.0040522	0.968588	-0.220984	0.0273388	-0.216931	0.034705	-0.216704	0.0288208	-0.212652	0.036595	0.0597958	0.525892	SAOUHSC_00625	monovalent cation/H+ antiporter subunit A	subunit A of antiporter complex involved in resistance to high concentrations of Na+, K+, Li+ and/or alkali	GO:0031224//intrinsic to membrane	GO:0022890//inorganic cation transmembrane transporter activity;GO:0015291//secondary active transmembrane transporter activity;GO:0050136//NADH dehydrogenase (quinone) activity	GO:0030003//cellular cation homeostasis;GO:0006818//hydrogen transport;GO:0030001//metal ion transport;GO:0022904//respiratory electron transport chain	K05565//multicomponent Na+:H+ antiporter subunit A
SAOUHSC_00626	-0.183022	0.49544	-0.066261	0.801528	0.116761	0.67155	-0.506211	0.0680932	-0.323188	0.269228	0.132248	0.591358	SAOUHSC_00626	monovalent cation/H+ antiporter subunit B	subunit B of antiporter complex involved in resistance to high concentrations of Na+, K+, Li+ and/or alkali	GO:0031224//intrinsic to membrane	GO:0015291//secondary active transmembrane transporter activity;GO:0015075//ion transmembrane transporter activity	GO:0030001//metal ion transport;GO:0006818//hydrogen transport	K05566//multicomponent Na+:H+ antiporter subunit B
SAOUHSC_00627	0.155146	0.595552	-0.182375	0.563424	-0.337522	0.278812	0.00662496	0.97978	-0.148521	0.617026	0.0690537	0.813198	SAOUHSC_00627	monovalent cation/H+ antiporter subunit C	subunit C of antiporter complex involved in resistance to high concentrations of Na+, K+, Li+ and/or alkali	GO:0031224//intrinsic to membrane	GO:0015075//ion transmembrane transporter activity;GO:0016491//oxidoreductase activity;GO:0015291//secondary active transmembrane transporter activity	GO:0006818//hydrogen transport;GO:0030001//metal ion transport;GO:0022904//respiratory electron transport chain	K05567//multicomponent Na+:H+ antiporter subunit C
SAOUHSC_00628	0.0803232	0.516426	-0.101739	0.426486	-0.182062	0.158327	-0.00679767	0.957478	-0.0871209	0.488046	0.145136	0.23021	SAOUHSC_00628	monovalent cation/H+ antiporter subunit D	subunit D of antiporter complex involved in resistance to high concentrations of Na+, K+, Li+ and/or alkali contains an oxidoreductase domain catalyzes the transfer of electrons from NADH to ubiquinone in S. meliloti it is known to be involved specifically with K+ transport	GO:0031224//intrinsic to membrane	GO:0005451//monovalent cation:hydrogen antiporter activity;GO:0050136//NADH dehydrogenase (quinone) activity	GO:0006818//hydrogen transport;GO:0030001//metal ion transport;GO:0022904//respiratory electron transport chain	K05568//multicomponent Na+:H+ antiporter subunit D
SAOUHSC_00629	0.259483	0.411524	0.0431845	0.890844	-0.216299	0.502076	-0.347012	0.322972	-0.606495	0.0761554	0.447565	0.139921	SAOUHSC_00629	monovalent cation/H+ antiporter subunit E	subunit E of antiporter complex involved in resistance to high concentrations of Na+, K+, Li+ and/or alkali in S. meliloti it is known to be involved specifically with K+ transport	GO:0031224//intrinsic to membrane	GO:0015291//secondary active transmembrane transporter activity;GO:0015075//ion transmembrane transporter activity	GO:0030001//metal ion transport;GO:0006818//hydrogen transport	K05569//multicomponent Na+:H+ antiporter subunit E
SAOUHSC_00632	0.0832535	0.626512	-0.194759	0.280824	-0.278012	0.126573	-0.0906722	0.606076	-0.173926	0.325474	-0.00283919	0.988388	SAOUHSC_00632	monovalent cation/H+ antiporter subunit G	subunit G of antiporter complex involved in resistance to high concentrations of Na+, K+, Li+ and/or alkali	GO:0031224//intrinsic to membrane	GO:0015299//solute:hydrogen antiporter activity	GO:0006818//hydrogen transport;GO:0030001//metal ion transport	K05571//multicomponent Na+:H+ antiporter subunit G
SAOUHSC_00633	-0.0106385	0.720866	-0.11176	0.000199161	-0.101121	0.00106177	-0.0692473	0.0191309	-0.0586088	0.0538862	0.228364	2.12e-11	SAOUHSC_00633	hypothetical protein	conserved hypothetical protein	GO:0031224//intrinsic to membrane	GO:0015078//hydrogen ion transmembrane transporter activity	GO:0006811//ion transport	K03316//monovalent cation:H+ antiporter, CPA1 family
SAOUHSC_00634	-1.57604	9.37e-131	-0.506615	1.99e-21	1.06942	4.8e-13	-0.566773	2.36e-26	1.00926	5.72e-13	0.00193954	0.967556	SAOUHSC_00634	ABC transporter substrate-binding protein	ABC transporter, substrate-binding protein, putative	-	GO:0043169//cation binding	GO:0009987//cellular process;GO:0006812//cation transport	K09818//manganese/iron transport system substrate-binding protein
SAOUHSC_00636	-1.55814	5.77e-90	-0.597967	3.47e-20	0.960174	7.95e-13	-0.671595	6.96e-25	0.886545	9.26e-13	-0.0957644	0.104491	SAOUHSC_00636	iron (chelated) ABC transporter permease	iron (chelated) ABC transporter, permease protein, putative	GO:0031224//intrinsic to membrane	GO:0015405;GO:0032559	GO:0051234//establishment of localization	K09819//manganese/iron transport system permease protein
SAOUHSC_00637	-1.1838	8.82e-80	-0.202629	0.000106793	0.981176	1e-13	-0.447152	1.36e-16	0.736653	0	0.0511741	0.301714	SAOUHSC_00637	hypothetical protein	conserved hypothetical protein	-	GO:0017111//nucleoside-triphosphatase activity;GO:0032559	GO:0009207	K09820//manganese/iron transport system ATP-binding protein
SAOUHSC_00638	-0.179838	0.000310336	-0.0677261	0.163152	0.112112	0.0292326	-0.352374	3.19e-12	-0.172536	0.00126815	-0.105466	0.029476	SAOUHSC_00638	hypothetical protein	conserved hypothetical protein	-	GO:0046914//transition metal ion binding;GO:0001071//nucleic acid binding transcription factor activity	GO:0006351//transcription, DNA-dependent	K03709//DtxR family transcriptional regulator, Mn-dependent transcriptional regulator
SAOUHSC_00639	3.25916	3.1e-13	2.19603	3.57e-13	-1.06314	1.23e-114	2.28191	2.92e-13	-0.97725	7.27e-102	0.296654	0.00718182	SAOUHSC_00639	hypothetical protein	conserved hypothetical protein	-	-	-	-
SAOUHSC_00640	-0.131888	0.00778128	-0.0187836	0.697546	0.113105	0.025604	-0.00359282	0.940334	0.128295	0.0104915	-0.0130923	0.784384	SAOUHSC_00640	teichoic acid biosynthesis protein	conserved hypothetical protein	GO:0030312//external encapsulating structure	GO:0008194//UDP-glycosyltransferase activity	GO:0045229//external encapsulating structure organization;GO:0065008;GO:0000271//polysaccharide biosynthetic process	K05946//N-acetylglucosaminyldiphosphoundecaprenol [EC:2.4.1.187]
SAOUHSC_00641	0.279383	6.04e-12	0.331322	6.83e-12	0.0519391	0.0809802	0.173782	2.03e-08	-0.105601	0.000496138	0.0800536	0.0110222	SAOUHSC_00641	teichoic acids export protein ATP-binding subunit	with TagG is involved in the export of teichoic acids	GO:0016020//membrane	GO:0042626//ATPase activity, coupled to transmembrane movement of substances;GO:0032559	GO:0009207;GO:0015774//polysaccharide transport	K09693//teichoic acid transport system ATP-binding protein [EC:3.6.3.40]
SAOUHSC_00642	0.205617	3.72e-11	0.222402	3.04e-11	0.016785	0.571164	0.160653	8.12e-08	-0.0449642	0.129881	0.056479	0.0640568	SAOUHSC_00642	teichoic acid biosynthesis protein	teichoic acid biosynthesis protein, putative	GO:0044464//cell part	GO:0015405;GO:0032559	GO:0051234//establishment of localization	K09692//teichoic acid transport system permease protein
SAOUHSC_00643	0.661669	5.15e-12	0.197547	0.000597842	-0.464122	1.31e-18	0.119059	0.0395704	-0.54261	1.23e-24	0.112088	0.0529856	SAOUHSC_00643	teichoic acid biosynthesis protein TagB	tagB protein, putative	GO:0044464//cell part	GO:0016780//phosphotransferase activity, for other substituted phosphate groups	-	K01005//[EC:2.7.8.-];K09809//CDP-glycerol glycerophosphotransferase [EC:2.7.8.12]
SAOUHSC_00644	0.297682	8.39e-09	-0.164452	0.00315614	-0.462134	1.65e-17	-0.235056	2.6e-05	-0.532738	1.31e-22	-0.0707865	0.192607	SAOUHSC_00644	glycosyltransferase TagX	tagX protein, putative	-	GO:0016740//transferase activity	GO:0045229//external encapsulating structure organization;GO:0065008;GO:0000271//polysaccharide biosynthetic process	-
SAOUHSC_00645	0.357887	5.72e-06	-0.200119	0.0207594	-0.558006	2.2e-11	-0.0909415	0.279884	-0.448829	3.13e-08	-0.123922	0.143186	SAOUHSC_00645	glycerol-3-phosphate cytidylyltransferase	-	GO:0044424//intracellular part	GO:0043169//cation binding;GO:0070567	GO:0006656//phosphatidylcholine biosynthetic process;GO:0000271//polysaccharide biosynthetic process	K00980//glycerol-3-phosphate cytidylyltransferase [EC:2.7.7.39]
SAOUHSC_00646	-1.05583	1.88e-78	-0.819744	8.88e-53	0.236086	0.000347906	-0.828338	1.05e-54	0.227492	0.00052249	0.0910909	0.0442766	SAOUHSC_00646	penicillin-binding protein 4	penicillin-binding protein 4, putative	-	GO:0004185//serine-type carboxypeptidase activity	GO:0019538//protein metabolic process	K07258//D-alanyl-D-alanine carboxypeptidase (penicillin-binding protein 5/6) [EC:3.4.16.4]
SAOUHSC_00647	1.02136	0	0.291037	0	-0.730322	7.02e-113	0.234477	4.58e-10	-0.786883	1.47e-130	0.161285	2.34e-05	SAOUHSC_00647	hypothetical protein	conserved hypothetical protein	GO:0031224//intrinsic to membrane	GO:0042626//ATPase activity, coupled to transmembrane movement of substances;GO:0032559	GO:0006810//transport;GO:0009207	K06147//ATP-binding cassette, subfamily B, bacterial
SAOUHSC_00648	-0.741393	6.07e-192	-0.346165	3.3e-50	0.395228	5.75e-12	-0.676215	3.11e-169	0.065178	0.0220624	-0.237896	6.35e-26	SAOUHSC_00648	hypothetical protein	conserved hypothetical protein	GO:0044464//cell part	GO:0005337//nucleoside transmembrane transporter activity	GO:0051234//establishment of localization	K03317//concentrative nucleoside transporter, CNT family
SAOUHSC_00650	0.155146	0.919802	0.117185	0.939444	-0.0379613	0.979986	0.0680255	0.964942	-0.0871209	0.95446	-10.0026	0.524214	SAOUHSC_00650	hypothetical protein	conserved hypothetical protein	-	-	-	-
SAOUHSC_00651	-0.0765128	0.139169	0.0110568	0.826122	0.0875696	0.0960554	-0.228128	1.27e-05	-0.151615	0.00527376	-0.0913106	0.0736014	SAOUHSC_00651	hypothetical protein	conserved hypothetical protein	-	-	-	-
SAOUHSC_00652	-0.0350251	0.392276	0.120431	0.00230122	0.155456	0.000141235	-0.137051	0.000825552	-0.102026	0.0159387	-0.280347	2.55e-11	SAOUHSC_00652	iron compound ABC transporter ATP-binding protein	iron compound ABC transporter, ATP-binding protein	-	GO:0017111//nucleoside-triphosphatase activity;GO:0032559	GO:0009207	K02013//iron complex transport system ATP-binding protein [EC:3.6.3.34]
SAOUHSC_00653	-1.036	2.08e-57	-0.8311	7.72e-41	0.204895	0.00717154	-0.979663	2.57e-54	0.0563319	0.46812	-0.32476	8.11e-09	SAOUHSC_00653	ferrichrome transport permease FhuB	ferrichrome transport permease fhuB, putative	GO:0016020//membrane	-	-	K02015//iron complex transport system permease protein
SAOUHSC_00654	-0.905835	3.61e-68	-0.66566	2.21e-41	0.240175	5.09e-05	-0.878407	5.04e-67	0.0274286	0.653474	-0.258987	1.34e-08	SAOUHSC_00654	ferrichrome ABC transporter permease	ferrichrome ABC transporter (permease), putative	GO:0031224//intrinsic to membrane	-	GO:0051234//establishment of localization	K02015//iron complex transport system permease protein
SAOUHSC_00655	1.69876	1.58e-12	1.48422	1.7e-12	-0.214539	1.06e-07	1.17969	1.45e-12	-0.519072	7.78e-35	0.270957	2.68e-05	SAOUHSC_00655	dihydroxyacetone kinase subunit DhaK	with DhaL and DhaM forms dihydroxyacetone kinase, which is responsible for phosphorylating dihydroxyacetone DhaK is the dihydroxyacetone binding subunit of the dihydroxyacetone kinase	-	GO:0016301//kinase activity	GO:0006796//phosphate-containing compound metabolic process;GO:0019400	K05878//dihydroxyacetone kinase, N-terminal domain [EC:2.7.1.-]
SAOUHSC_00656	1.72845	2.66e-13	1.46718	3.64e-13	-0.261265	1.18e-07	1.15808	2.77e-13	-0.570363	1.98e-28	0.252084	0.00148148	SAOUHSC_00656	hypothetical protein	conserved hypothetical protein	-	GO:0016301//kinase activity	GO:0006796//phosphate-containing compound metabolic process;GO:0019400	K05879//dihydroxyacetone kinase, C-terminal domain [EC:2.7.1.-]
SAOUHSC_00658	1.53785	2.38e-14	1.289	8.79e-14	-0.248846	9.42e-05	1.03001	1.29e-14	-0.507837	1.48e-14	0.193163	0.0466452	SAOUHSC_00658	PTS system mannnose-specific family transporter subunit IIA	conserved hypothetical protein	GO:0031224//intrinsic to membrane	GO:0016301//kinase activity	GO:0006796//phosphate-containing compound metabolic process;GO:0008643//carbohydrate transport	K05881//PTS hybrid protein
SAOUHSC_00659	1.49133	1.32e-11	1.08759	1.64e-11	-0.403743	2.84e-117	0.850015	1.45e-11	-0.641316	9.73e-275	0.122148	2.45e-06	SAOUHSC_00659	hypothetical protein	conserved hypothetical protein	-	-	-	-
SAOUHSC_00660	-0.954449	0	-0.828093	3.4e-267	0.126356	1.05e-05	-0.842942	1.17e-280	0.111507	9.24e-05	-0.0482535	0.0185944	SAOUHSC_00660	hypothetical protein	conserved hypothetical protein	-	-	-	K03310//alanine or glycine:cation symporter, AGCS family;K03311//branched-chain amino acid:cation transporter, LIVCS family
SAOUHSC_00661	-0.302632	2.21e-06	-0.677889	1.52e-23	-0.375257	2.97e-07	-0.748079	3.6e-28	-0.445448	1.32e-09	0.0250732	0.672438	SAOUHSC_00661	hypothetical protein	conserved hypothetical protein	GO:0044424//intracellular part	GO:0043169//cation binding;GO:0051536//iron-sulfur cluster binding;GO:0016783//sulfurtransferase activity	GO:0006633//fatty acid biosynthetic process	K01066//esterase / lipase [EC:3.1.1.-]
SAOUHSC_00662	-0.148546	0.119648	-0.340836	0.00050178	-0.192289	0.0619766	-0.441314	7.85e-06	-0.292768	0.00483878	0.0289763	0.749264	SAOUHSC_00662	hypothetical protein	conserved hypothetical protein	-	-	-	-
SAOUHSC_00663	1.48184	0	0.641785	0	-0.840057	2.94e-61	0.567513	0	-0.914328	9.95e-72	0.282649	2.89e-05	SAOUHSC_00663	hypothetical protein	conserved hypothetical protein	-	GO:0016407//acetyltransferase activity	-	K00676//ribosomal-protein-alanine N-acetyltransferase [EC:2.3.1.128];K00680//[EC:2.3.1.-];K03825//putative acetyltransferase [EC:2.3.1.-]
SAOUHSC_00664	0.605775	0	0.0503946	0.42602	-0.55538	2.59e-21	-0.0202874	0.750384	-0.626062	1.74e-26	0.11456	0.0652354	SAOUHSC_00664	hypothetical protein	conserved hypothetical protein	-	-	-	-
SAOUHSC_00665	0.315611	1.7e-05	-0.162923	0.0401036	-0.478534	5.26e-10	-0.121522	0.119628	-0.437133	8.15e-09	0.071026	0.34622	SAOUHSC_00665	hypothetical protein	conserved hypothetical protein	GO:0044424//intracellular part	GO:0004871//signal transducer activity;GO:0003676//nucleic acid binding	GO:0006351//transcription, DNA-dependent;GO:0051704;GO:0007165//signal transduction;GO:0042221//response to chemical stimulus	K11630//two-component system, OmpR family, bacitracin resistance response regulator BceR
SAOUHSC_00666	0.0371735	0.51134	-0.274531	3.98e-06	-0.311705	2.76e-07	-0.18606	0.00135679	-0.223233	0.000163511	0.0997168	0.0709916	SAOUHSC_00666	hypothetical protein	conserved hypothetical protein	GO:0031224//intrinsic to membrane	GO:0060089;GO:0004673//protein histidine kinase activity;GO:0032559	GO:0051704;GO:0006468//protein phosphorylation;GO:0007165//signal transduction;GO:0042221//response to chemical stimulus	K11629//two-component system, OmpR family, bacitracin resistance sensor histidine kinase BceS [EC:2.7.13.3]
SAOUHSC_00667	0.187867	0.000542534	-0.248047	2.08e-05	-0.435913	4.93e-14	-0.194389	0.000679926	-0.382255	1.73e-11	0.0885707	0.103713	SAOUHSC_00667	ABC transporter ATP-binding protein	ABC transporter ATP-binding protein, putative	-	GO:0017111//nucleoside-triphosphatase activity;GO:0032559	GO:0009207	K11631//bacitracin transport system ATP-binding protein
SAOUHSC_00668	-0.251678	2.57e-10	-0.535638	4.82e-38	-0.283961	1.74e-10	-0.404534	8.52e-24	-0.152856	0.000392848	0.0499196	0.178997	SAOUHSC_00668	ABC transporter permease	ABC transporter permease, putative	GO:0031224//intrinsic to membrane	-	-	K11632//bacitracin transport system permease protein
SAOUHSC_00669	-0.293403	6.85e-18	0.140976	6.74e-06	0.434379	0	0.0988774	0.00156989	0.392281	0	0.143191	3.97e-06	SAOUHSC_00669	hypothetical protein	conserved hypothetical protein	-	-	-	K07220//hypothetical protein
SAOUHSC_00670	-0.522172	1.02e-100	0.0349254	0.113339	0.557097	5e-12	-0.0659759	0.0030402	0.456196	4.94e-12	-0.0597429	0.00722998	SAOUHSC_00670	hypothetical protein	conserved hypothetical protein	GO:0044464//cell part	GO:0015291//secondary active transmembrane transporter activity	GO:0015698//inorganic anion transport	K03306//inorganic phosphate transporter, PiT family
SAOUHSC_00671	0.433204	0	-0.366268	3.73e-51	-0.799472	3.28e-261	-0.457704	8.16e-78	-0.890908	0	0.0915735	3.93e-05	SAOUHSC_00671	secretory antigen SsaA-like protein	-	-	GO:0016811//hydrolase activity, acting on carbon-nitrogen (but not peptide) bonds, in linear amides	GO:0009056//catabolic process	K01238//[EC:3.2.1.-];K01446//N-acetylmuramoyl-L-alanine amidase [EC:3.5.1.28];K01448//N-acetylmuramoyl-L-alanine amidase [EC:3.5.1.28]
SAOUHSC_00672	-0.140652	0.0706306	-0.650234	1.34e-14	-0.509582	8.99e-09	-0.530181	9.52e-11	-0.38953	5.99e-06	-0.079605	0.29332	SAOUHSC_00672	hypothetical protein	conserved hypothetical protein	-	-	-	K06890//
SAOUHSC_00673	-1.43254	6.5e-67	-1.51196	1.77e-73	-0.0794209	0.467718	-1.3037	2.8e-60	0.128835	0.219192	0.11456	0.0652354	SAOUHSC_00673	hypothetical protein	conserved hypothetical protein	GO:0044464//cell part	GO:0003677//DNA binding;GO:0001071//nucleic acid binding transcription factor activity	GO:0006351//transcription, DNA-dependent	K07720//two-component system, response regulator YesN
SAOUHSC_00674	-3.59879	0	-2.52193	4e-304	1.07686	4.55e-14	-2.59094	0	1.00785	2.84e-14	-0.0731398	0.0951296	SAOUHSC_00674	hypothetical protein	conserved hypothetical protein	GO:0044424//intracellular part	GO:0003676//nucleic acid binding	GO:0051704	-
SAOUHSC_00675	0.43933	1.45e-11	0.148626	1.95e-06	-0.290703	1.39e-22	0.0172407	0.586142	-0.422089	1.51e-44	0.0670015	0.0329342	SAOUHSC_00675	hypothetical protein	conserved hypothetical protein	-	GO:0016772//transferase activity, transferring phosphorus-containing groups	-	K00975//glucose-1-phosphate adenylyltransferase [EC:2.7.7.27]
SAOUHSC_00676	0.301199	0	0.160202	8.21e-05	-0.140996	0.000378362	-0.00419892	0.919794	-0.305398	4.38e-14	-0.0031707	0.939484	SAOUHSC_00676	hypothetical protein	conserved hypothetical protein	-	-	-	K09705//hypothetical protein
SAOUHSC_00677	-0.429816	0.79064	-11.2563	0.146565	-10.8265	0.240262	-0.516937	0.732122	-0.0871209	0.943334	-1.51591	0.405548	SAOUHSC_00677	hypothetical protein	conserved hypothetical protein	-	-	-	-
SAOUHSC_00678	0.544657	6.43e-13	-0.207506	0.000143687	-0.752163	2.33e-49	-0.158667	0.00309062	-0.703324	7.36e-45	0.0108499	0.83447	SAOUHSC_00678	hypothetical protein	conserved hypothetical protein	-	-	-	K09145//hypothetical protein
SAOUHSC_00679	0.310481	0	-0.254228	2.78e-09	-0.564709	4.9e-42	-0.227051	7.33e-08	-0.537533	2.95e-39	0.0187056	0.643136	SAOUHSC_00679	hypothetical protein	conserved hypothetical protein	-	GO:0003676//nucleic acid binding;GO:0001071//nucleic acid binding transcription factor activity	GO:0006351//transcription, DNA-dependent	K04761//LysR family transcriptional regulator, hydrogen peroxide-inducible genes activator
SAOUHSC_00680	-0.00660467	0.984808	-0.226769	0.400498	-0.220165	0.423328	-0.690966	0.0167098	-0.684362	0.020582	-0.167985	0.524914	SAOUHSC_00680	hypothetical protein	-	-	-	-	-
SAOUHSC_00681	-0.399075	2.25e-19	-0.721437	4.23e-54	-0.322362	2.95e-10	-0.758632	5.56e-60	-0.359557	1.86e-12	-0.0633643	0.123607	SAOUHSC_00681	major facilitator superfamily protein superfamily	-	-	-	GO:0006810//transport	K03291//MFS transporter, SET family, sugar efflux transporter
SAOUHSC_00682	-0.505528	7.13e-14	-0.547448	5.23e-16	-0.0419193	0.578916	-0.699261	2.48e-24	-0.193732	0.0117738	-0.0921465	0.136096	SAOUHSC_00682	hypothetical protein	conserved hypothetical protein	-	-	-	K09793//hypothetical protein
SAOUHSC_00683	0.265446	0.0112613	-0.229661	0.0434654	-0.495106	8.66e-06	-0.205322	0.0672376	-0.470768	1.82e-05	0.0611268	0.567126	SAOUHSC_00683	hypothetical protein	conserved hypothetical protein	-	-	-	-
SAOUHSC_00684	0.183716	0.520094	-0.771784	0.0235712	-0.955499	0.00458032	-0.327903	0.293678	-0.511619	0.0972672	-0.0202136	0.947912	SAOUHSC_00684	hypothetical protein	conserved hypothetical protein	-	GO:0016407//acetyltransferase activity	-	-
SAOUHSC_00685	0.206201	0.00026848	-0.139312	0.0197789	-0.345512	5.22e-09	-0.299233	8.96e-07	-0.505434	5.08e-17	-0.0436958	0.45353	SAOUHSC_00685	hypothetical protein	conserved hypothetical protein	-	-	-	-
SAOUHSC_00686	0.210523	0.00619774	-0.106253	0.189172	-0.316776	7.47e-05	-0.195009	0.0165824	-0.405532	4.71e-07	0.035206	0.651816	SAOUHSC_00686	hypothetical protein	conserved hypothetical protein	-	-	-	-
SAOUHSC_00687	-0.695816	9.92e-11	-0.576973	3.44e-08	0.118843	0.326292	-0.669928	1.97e-10	0.0258881	0.833168	-0.255098	0.00920446	SAOUHSC_00687	hypothetical protein	conserved hypothetical protein	-	GO:0016407//acetyltransferase activity	-	K13832//3-dehydroquinate dehydratase / shikimate dehydrogenase [EC:4.2.1.10 1.1.1.25];K00680//[EC:2.3.1.-];K01951//GMP synthase (glutamine-hydrolysing) [EC:6.3.5.2];K00676//ribosomal-protein-alanine N-acetyltransferase [EC:2.3.1.128]
SAOUHSC_00688	0.305134	2.8e-06	-0.130742	0.0615212	-0.435876	1.46e-10	-0.0330606	0.627784	-0.338194	3.36e-07	-0.158773	0.0225986	SAOUHSC_00688	hypothetical protein	conserved hypothetical protein	-	-	-	K06966//
SAOUHSC_00689	0.230962	0.00682486	-0.200856	0.0283864	-0.431818	1.71e-06	-0.0996309	0.264178	-0.330593	0.000169324	-0.0555339	0.530894	SAOUHSC_00689	hypothetical protein	conserved hypothetical protein	-	-	-	K09768//hypothetical protein
SAOUHSC_00690	0.797836	5.34e-12	0.0054979	0.915496	-0.792338	1.81e-64	0.03206	0.534012	-0.765776	5.81e-62	-0.0785035	0.135843	SAOUHSC_00690	hypothetical protein	conserved hypothetical protein	-	-	-	K03646//colicin import membrane protein;K02519//translation initiation factor IF-2
SAOUHSC_00691	1.16219	0	0.600983	0	-0.561203	2.39e-75	0.667032	0	-0.495154	1.99e-61	0.0277603	0.485952	SAOUHSC_00691	undecaprenyl pyrophosphate phosphatase	BacA phosphatase activity in Escherichia coli not kinase involved in bacitracin resistance as bacitracin supposedly sequesters undecaprenyl disphosphate which reduces the pool of lipid carrier available to the cell	GO:0031224//intrinsic to membrane	GO:0016462//pyrophosphatase activity	GO:0000270//peptidoglycan metabolic process;GO:0045229//external encapsulating structure organization;GO:0065008;GO:0042221//response to chemical stimulus;GO:0006796//phosphate-containing compound metabolic process	K06153//undecaprenyl-diphosphatase [EC:3.6.1.27]
SAOUHSC_00692	1.28646	4.03e-12	1.2104	4.26e-12	-0.0760646	0.048447	1.20543	4.46e-12	-0.0810357	0.0341218	0.2924	8.15e-08	SAOUHSC_00692	hypothetical protein	conserved hypothetical protein	GO:0031224//intrinsic to membrane	GO:0017111//nucleoside-triphosphatase activity;GO:0015405;GO:0032559	GO:0006810//transport;GO:0009207	K16013//ATP-binding cassette, subfamily C, bacterial CydD
SAOUHSC_00693	0.960752	3.73e-12	1.12024	4.01e-12	0.159491	1.41e-05	1.09702	4.05e-12	0.136272	0.00019467	0.421093	4.36e-12	SAOUHSC_00693	hypothetical protein	conserved hypothetical protein	GO:0031224//intrinsic to membrane	GO:0017111//nucleoside-triphosphatase activity;GO:0015405;GO:0032559	GO:0006810//transport;GO:0009207	K16012//ATP-binding cassette, subfamily C, bacterial CydC
SAOUHSC_00694	-0.0408675	0.0033739	0.0718859	1.18e-07	0.112753	0	-0.143178	1.19e-24	-0.10231	1.42e-12	0.0708114	1.43e-07	SAOUHSC_00694	hypothetical protein	conserved hypothetical protein	GO:0044424//intracellular part	GO:0003676//nucleic acid binding;GO:0001071//nucleic acid binding transcription factor activity	GO:0006351//transcription, DNA-dependent;GO:0051704	K03712//MarR family transcriptional regulator, multiple antibiotic resistance protein MarR;K15973//MarR family transcriptional regulator, 2-MHQ and catechol-resistance regulon repressor
SAOUHSC_00695	0.461062	3.89e-07	1.47621	1.26e-12	1.01515	1.19e-13	1.28358	1.32e-12	0.822515	2.37e-13	0.420612	3.1e-06	SAOUHSC_00695	hypothetical protein	conserved hypothetical protein	-	-	-	K02234//cobalamin biosynthesis protein CobW
SAOUHSC_00696	0.229749	2.99e-06	0.618622	4.13e-12	0.388873	5.84e-12	0.415027	4e-12	0.185278	6.41e-05	0.0724908	0.145367	SAOUHSC_00696	hypothetical protein	conserved hypothetical protein	-	GO:0003824//catalytic activity	GO:0008152//metabolic process	K00540//[EC:1.-.-.-];K00100//[EC:1.1.1.-]
SAOUHSC_00697	0.251006	0.151849	0.312581	0.0696858	0.0615744	0.717718	0.656654	4.57e-05	0.405648	0.010676	0.763551	1.37e-06	SAOUHSC_00697	hypothetical protein	conserved hypothetical protein	-	-	-	-
SAOUHSC_00698	-0.659147	1.39e-18	0.796168	1.45e-13	1.45531	3.36e-13	0.536701	0	1.19585	4.5e-13	0.234113	0.00020282	SAOUHSC_00698	hypothetical protein	conserved hypothetical protein	GO:0044464//cell part	-	GO:0030001//metal ion transport	K14445//solute carrier family 13 (sodium-dependent dicarboxylate transporter), member 2/3/5
SAOUHSC_00699	-0.522278	1.04e-16	0.591936	8.91e-12	1.11421	1.09e-12	0.415409	8.34e-12	0.937687	1.09e-12	0.118898	0.0315928	SAOUHSC_00699	deoxyribodipyrimidine photolyase	deoxyribodipyrimidine photolyase, putative	-	GO:0003913//DNA photolyase activity	GO:0006464//cellular protein modification process;GO:0006259//DNA metabolic process	K01669//deoxyribodipyrimidine photo-lyase [EC:4.1.99.3]
SAOUHSC_00700	0.473201	2.18e-06	0.136396	0.194882	-0.336806	0.000727356	0.0208487	0.84404	-0.452353	7.17e-06	0.323683	0.00136476	SAOUHSC_00700	hypothetical protein	conserved hypothetical protein	-	-	-	-
SAOUHSC_00701	0.403074	7.35e-07	-0.355772	0.000119632	-0.758846	9.03e-18	-0.180059	0.0427586	-0.583132	6.77e-12	0.408904	3.35e-07	SAOUHSC_00701	hypothetical protein	conserved hypothetical protein	-	-	-	-
SAOUHSC_00702	0.077509	0.43136	-0.30334	0.00386768	-0.380849	0.00033538	-0.383622	0.00027623	-0.461131	1.55e-05	-0.154435	0.127773	SAOUHSC_00702	hypothetical protein	conserved hypothetical protein	-	-	-	K06934//
SAOUHSC_00703	-0.843735	1.56e-35	-0.952757	7.52e-44	-0.109022	0.180118	-1.14507	9.99e-60	-0.301335	0.000300652	0.0166278	0.771446	SAOUHSC_00703	quinolone resistance protein NorA	quinolone resistance norA protein, putative	GO:0031224//intrinsic to membrane	GO:0008493//tetracycline transporter activity	GO:0015893//drug transport;GO:0015850//organic hydroxy compound transport	K08153//MFS transporter, DHA1 family, multidrug resistance protein
SAOUHSC_00704	-0.647216	5.7e-22	-1.24471	1.96e-63	-0.597497	1.83e-12	-1.62186	2e-95	-0.974646	1.56e-27	0.234526	3.44e-05	SAOUHSC_00704	hypothetical protein	conserved hypothetical protein	-	-	-	-
SAOUHSC_00705	-0.000247284	0.99912	0.886301	1.53e-13	0.886549	0	0.381803	0.000870658	0.38205	0.00121296	0.0842135	0.485164	SAOUHSC_00705	hypothetical protein	conserved hypothetical protein	-	-	GO:0006351//transcription, DNA-dependent	K03976//putative transcription regulator
SAOUHSC_00706	-0.930245	0.000486116	0.0665591	0.76063	0.996804	0.00019883	0.457972	0.0252974	1.38822	2.3e-08	1.72414	0	SAOUHSC_00706	hypothetical protein	conserved hypothetical protein	GO:0044464//cell part	GO:0003676//nucleic acid binding;GO:0001071//nucleic acid binding transcription factor activity	GO:0006351//transcription, DNA-dependent	K03436//DeoR family transcriptional regulator, fructose operon transcriptional repressor
SAOUHSC_00707	-1.10789	6.66e-07	-0.679281	0.000925764	0.428607	0.0930664	-0.15619	0.39996	0.951698	3.85e-05	1.32387	6.04e-14	SAOUHSC_00707	fructose 1-phosphate kinase	fructose 1-phosphate kinase, putative	-	GO:0008443//phosphofructokinase activity	GO:0044238//primary metabolic process;GO:0006796//phosphate-containing compound metabolic process	K00882//1-phosphofructokinase [EC:2.7.1.56]
SAOUHSC_00708	-0.794763	4.58e-17	-0.49801	2.34e-08	0.296753	0.00471424	-0.22592	0.00732934	0.568842	1.05e-08	0.923439	4.96e-13	SAOUHSC_00708	fructose specific permease	fructose specific permease, putative	GO:0031224//intrinsic to membrane	GO:0005402//cation:sugar symporter activity;GO:0003824//catalytic activity	GO:0008643//carbohydrate transport	K02768//PTS system, fructose-specific IIA component [EC:2.7.1.69] K02769 PTS system, fructose-specific IIB component [EC:2.7.1.69] K02770 PTS system, fructose-specific IIC component
SAOUHSC_00710	0.905085	1.75e-12	1.10873	2e-12	0.203643	4.8e-09	1.09009	2.1e-12	0.185001	9.11e-08	0.241532	1.21e-07	SAOUHSC_00710	N-acetylglucosamine-6-phosphate deacetylase	-	-	GO:0016811//hydrolase activity, acting on carbon-nitrogen (but not peptide) bonds, in linear amides	GO:0006041//glucosamine metabolic process	K01443//N-acetylglucosamine-6-phosphate deacetylase [EC:3.5.1.25]
SAOUHSC_00711	0.147131	1.17e-07	0.0905649	0.00114974	-0.0565665	0.0425568	0.0403193	0.147803	-0.106812	0.000128855	0.098589	0.000351378	SAOUHSC_00711	hypothetical protein	conserved hypothetical protein	-	GO:0050662//coenzyme binding	GO:0008152//metabolic process	K03699//putative hemolysin;K00088//IMP dehydrogenase [EC:1.1.1.205]
SAOUHSC_00712	0.236479	4.42e-05	0.0524027	0.37724	-0.184077	0.00167017	0.0870242	0.137018	-0.149455	0.00960202	-0.099378	0.100594	SAOUHSC_00712	hypothetical protein	conserved hypothetical protein	-	GO:0016616//oxidoreductase activity, acting on the CH-OH group of donors, NAD or NADP as acceptor	GO:0008152//metabolic process	K05885//2,5-diketo-D-gluconate reductase [EC:1.1.1.274];K06221//2,5-diketo-D-gluconate reductase A [EC:1.1.1.274]
SAOUHSC_00713	0.293939	8.21e-09	0.0223719	0.673036	-0.271568	1.63e-07	0.0403264	0.44218	-0.253613	7.44e-07	-0.00270799	0.959654	SAOUHSC_00713	hypothetical protein	conserved hypothetical protein	-	GO:0016740//transferase activity	-	K12999//glucosyltransferase [EC:2.4.1.-]
SAOUHSC_00714	1.26381	1.58e-11	0.217148	1.54e-11	-1.04666	0	0.938226	1.41e-11	-0.325582	6.49e-64	0.526691	1.55e-11	SAOUHSC_00714	sensor histidine kinase SaeS	sensor histidine kinase SaeS, putative	GO:0031224//intrinsic to membrane	GO:0060089;GO:0004673//protein histidine kinase activity;GO:0032559	GO:0051704;GO:0006468//protein phosphorylation;GO:0007165//signal transduction	K10681//two-component system, OmpR family, sensor histidine kinase SaeS [EC:2.7.13.3]
SAOUHSC_00715	1.41867	0	0.361908	0	-1.05676	0	1.05431	0	-0.364355	5.9e-58	0.542735	0	SAOUHSC_00715	response regulator	response regulator, putative	GO:0044424//intracellular part	GO:0004871//signal transducer activity;GO:0003676//nucleic acid binding	GO:0006351//transcription, DNA-dependent;GO:0051704;GO:0007165//signal transduction	K10682//two-component system, OmpR family, response regulator SaeR
SAOUHSC_00716	2.65223	1.03e-12	1.06847	1.2e-12	-1.58375	0	2.31323	1.19e-12	-0.338999	3.26e-25	1.55215	1.1e-12	SAOUHSC_00716	hypothetical protein	conserved hypothetical protein	-	-	-	K03885//NADH dehydrogenase [EC:1.6.99.3]
SAOUHSC_00717	5.55093	0	3.3605	0	-2.19043	0	4.9255	0	-0.625425	1.3e-143	3.87224	0	SAOUHSC_00717	hypothetical protein	conserved hypothetical protein	-	-	-	-
SAOUHSC_00718	-0.145001	0.0642932	-0.275132	0.00054538	-0.130131	0.119893	0.24725	0.000587442	0.392251	2.36e-07	0.496915	1.1e-12	SAOUHSC_00718	hypothetical protein	conserved hypothetical protein	-	-	-	-
SAOUHSC_00719	-1.71403	8.69e-132	-0.934072	2.36e-53	0.77996	9.22e-13	-0.575996	2.16e-24	1.13804	8.75e-13	0.204709	3.3e-05	SAOUHSC_00719	hypothetical protein	conserved hypothetical protein	-	GO:0051540	-	K10026//queuosine biosynthesis protein QueE
SAOUHSC_00720	-1.7343	1.17e-56	-0.76832	5.03e-17	0.965975	3.84e-13	-0.513749	3.24e-09	1.22055	3.42e-13	0.287794	0.000136151	SAOUHSC_00720	6-pyruvoyl tetrahydropterin synthase	6-pyruvoyl tetrahydropterin synthase superfamily, putative	-	GO:0016838//carbon-oxygen lyase activity, acting on phosphates;GO:0043169//cation binding	GO:0009108//coenzyme biosynthetic process	K01737//6-pyruvoyl tetrahydrobiopterin synthase [EC:4.2.3.12]
SAOUHSC_00721	-1.6937	6.82e-82	-0.62874	5.58e-18	1.06496	1.2e-13	-0.349364	3.6e-07	1.34433	1.11e-13	0.375385	5.4e-10	SAOUHSC_00721	hypothetical protein	conserved hypothetical protein	-	GO:0043169//cation binding;GO:0003824//catalytic activity;GO:0032559	GO:0006400//tRNA modification	K06920//queuosine biosynthesis protein QueC
SAOUHSC_00722	-0.187843	0.10852	-0.38253	0.00145255	-0.194687	0.125826	-0.425789	0.00038378	-0.237946	0.0609576	-0.127779	0.26202	SAOUHSC_00722	para-aminobenzoate synthase glutamine amidotransferase component II	para-aminobenzoate synthase, glutamine amidotransferase, component II, putative	-	GO:0016833//oxo-acid-lyase activity;GO:0008483//transaminase activity	GO:0009064//glutamine family amino acid metabolic process	K01664//para-aminobenzoate synthetase component II [EC:2.6.1.85]
SAOUHSC_00723	-0.245784	0.00087002	-0.500032	6.76e-11	-0.254247	0.00192371	-0.534215	2.64e-12	-0.288431	0.000417192	-0.102713	0.147186	SAOUHSC_00723	hypothetical protein	annotated as putative para-aminobenzoate synthase, component I containing frameshift in strain Col	-	GO:0016833//oxo-acid-lyase activity	GO:0008152//metabolic process	K01665//para-aminobenzoate synthetase component I [EC:2.6.1.85]
SAOUHSC_00724	-0.31474	0.000847084	-0.570292	5.73e-09	-0.255553	0.0158873	-0.44209	3.14e-06	-0.127351	0.2149	-0.10805	0.227506	SAOUHSC_00724	chorismate binding protein	chorismate binding enzyme, putative	-	GO:0016833//oxo-acid-lyase activity;GO:0016769//transferase activity, transferring nitrogenous groups	-	K02619//4-amino-4-deoxychorismate lyase [EC:4.1.3.38]
SAOUHSC_00725	-0.0613933	0.626324	-0.455265	0.00064605	-0.393871	0.00436784	-0.482172	0.000282536	-0.420778	0.00222384	-0.0958532	0.440668	SAOUHSC_00725	hypothetical protein	conserved hypothetical protein	-	-	-	-
SAOUHSC_00726	-0.112744	0.0514318	-0.353354	3.72e-09	-0.240611	0.000123444	-0.376467	2.71e-10	-0.263723	2.36e-05	-0.0621406	0.271134	SAOUHSC_00726	hypothetical protein	conserved hypothetical protein	-	GO:0016811//hydrolase activity, acting on carbon-nitrogen (but not peptide) bonds, in linear amides;GO:0016859//cis-trans isomerase activity;GO:0001071//nucleic acid binding transcription factor activity	GO:0006351//transcription, DNA-dependent;GO:0044267//cellular protein metabolic process	K06351//inhibitor of KinA
SAOUHSC_00727	-0.333362	4.11e-13	-0.482632	6.93e-25	-0.149269	0.0033609	-0.483162	2.27e-25	-0.149799	0.00299498	-0.109672	0.0117017	SAOUHSC_00727	hypothetical protein	conserved hypothetical protein	-	GO:0016811//hydrolase activity, acting on carbon-nitrogen (but not peptide) bonds, in linear amides	-	K06350//antagonist of KipI
SAOUHSC_00728	0.510888	2.1e-10	0.395629	2.06e-10	-0.11526	4.69e-27	0.413609	2.06e-10	-0.0972794	3.69e-20	0.167006	2.14e-10	SAOUHSC_00728	hypothetical protein	conserved hypothetical protein	GO:0031224//intrinsic to membrane	GO:0016788//hydrolase activity, acting on ester bonds;GO:0016780//phosphotransferase activity, for other substituted phosphate groups;GO:0043169//cation binding	GO:0045229//external encapsulating structure organization	K01138//uncharacterized sulfatase [EC:3.1.6.-];K01002//phosphoglycerol transferase [EC:2.7.8.20]
SAOUHSC_00729	0.285521	0	-0.171917	9.44e-05	-0.457438	1.92e-26	-0.266235	1.95e-09	-0.551756	3.51e-37	-0.00051715	0.99063	SAOUHSC_00729	ABC transporter ATP-binding protein	ABC transporter, ATP-binding protein	-	GO:0017111//nucleoside-triphosphatase activity;GO:0032559	GO:0009207	K15738//ATP-binding cassette, subfamily F, uup
SAOUHSC_00730	-0.0682298	0.0601872	-0.519917	1.61e-40	-0.451687	6.36e-29	-0.532829	4.76e-43	-0.4646	6.92e-31	-0.0748704	0.036351	SAOUHSC_00730	ATP-dependent DNA helicase RecQ	-	GO:0044464//cell part	GO:0004003//ATP-dependent DNA helicase activity;GO:0032559	GO:0031668//cellular response to extracellular stimulus;GO:0006259//DNA metabolic process	K03654//ATP-dependent DNA helicase RecQ [EC:3.6.4.12]
SAOUHSC_00731	0.323989	3.07e-10	-0.137695	0.0130489	-0.461684	9.2e-18	0.00230132	0.965304	-0.321688	6.38e-10	-0.117762	0.0315956	SAOUHSC_00731	ABC transporter	ABC transporter domain protein	-	GO:0042626//ATPase activity, coupled to transmembrane movement of substances;GO:0032559	GO:0009207	K05847//osmoprotectant transport system ATP-binding protein
SAOUHSC_00732	0.00434237	0.91604	-0.300317	5.59e-12	-0.304659	9.16e-12	-0.209285	8.52e-07	-0.213627	9.62e-07	0.00752966	0.853704	SAOUHSC_00732	amino acid ABC transporter permease	amino acid ABC transporter, permease protein, putative	GO:0031224//intrinsic to membrane	GO:0042626//ATPase activity, coupled to transmembrane movement of substances;GO:0032559	GO:0051234//establishment of localization	K05845//osmoprotectant transport system substrate-binding protein K05846 osmoprotectant transport system permease protein
SAOUHSC_00733	-0.985031	7.16e-09	-1.55024	9.17e-17	-0.565208	0.0125443	-1.66449	9.2e-19	-0.679463	0.00297348	-0.131245	0.362846	SAOUHSC_00733	histidinol-phosphate aminotransferase	catalyzes the formation of L-histidinol phosphate from imidazole-acetol phosphate and glutamate in histidine biosynthesis	-	GO:0008483//transaminase activity;GO:0048037//cofactor binding	GO:0006547//histidine metabolic process	K00817//histidinol-phosphate aminotransferase [EC:2.6.1.9]
SAOUHSC_00734	-0.165532	0.066066	-0.397031	1.99e-05	-0.231499	0.0183882	-0.511945	5.26e-08	-0.346413	0.000484142	-0.0589797	0.497976	SAOUHSC_00734	hypothetical protein	conserved hypothetical protein	-	GO:0042578//phosphoric ester hydrolase activity	GO:0006796//phosphate-containing compound metabolic process	K01112//[EC:3.1.3.-]
SAOUHSC_00735	-0.442755	0.148634	0.0102699	0.966536	0.453025	0.144705	-0.832439	0.0096693	-0.389684	0.272078	-0.568376	0.0643546	SAOUHSC_00735	hypothetical protein	conserved hypothetical protein	-	-	-	-
SAOUHSC_00736	-0.0250077	0.860024	-0.609364	6.97e-05	-0.584356	0.00020878	-0.777465	6.5e-07	-0.752457	2.85e-06	-0.118225	0.39656	SAOUHSC_00736	hypothetical protein	conserved hypothetical protein	-	GO:0043169//cation binding;GO:0016301//kinase activity;GO:0032559	GO:0006644//phospholipid metabolic process;GO:0007186//G-protein coupled receptor signaling pathway;GO:0006796//phosphate-containing compound metabolic process	K07029//
SAOUHSC_00737	10.0244	0.447724			-10.0244	0.48693					10.9384	0.23248	SAOUHSC_00737	hypothetical protein	-	-	-	-	-
SAOUHSC_00738	-0.222356	5.55e-40	-0.590999	9e-242	-0.368644	3.54e-84	-0.774436	0	-0.55208	3.87e-178	-0.125831	1e-14	SAOUHSC_00738	hypothetical protein	conserved hypothetical protein	GO:0031224//intrinsic to membrane	GO:0016791//phosphatase activity;GO:0022892	GO:0015833//peptide transport	K03305//proton-dependent oligopeptide transporter, POT family
SAOUHSC_00739	-0.649662	1.56e-20	-0.568041	1.04e-16	0.0816203	0.298974	-0.501093	7.54e-14	0.148568	0.053843	-0.220736	0.000543126	SAOUHSC_00739	7-cyano-7-deazaguanine reductase	NADPH-dependent catalyzes the reduction of 7-cyano-7-deazaguanine to 7-aminomethyl-7-deazaguanine in queuosine biosynthesis	GO:0044424//intracellular part	GO:0016661//oxidoreductase activity, acting on other nitrogenous compounds as donors;GO:0016646//oxidoreductase activity, acting on the CH-NH group of donors, NAD or NADP as acceptor	GO:0006400//tRNA modification	K09457//7-cyano-7-deazaguanine reductase [EC:1.7.1.13]
SAOUHSC_00740	-0.449358	2.6e-15	-0.445382	2.75e-15	0.00397656	0.94957	-0.446032	1.39e-15	0.00332648	0.957892	-0.0942283	0.0729274	SAOUHSC_00740	hypothetical protein	conserved hypothetical protein	GO:0044464//cell part	-	-	K15270//S-adenosylmethionine uptake transporter
SAOUHSC_00741	-0.544424	6.32e-32	-1.29631	5.67e-135	-0.751883	3.12e-37	-1.21698	6.52e-125	-0.672554	1.88e-31	-0.389146	1.64e-18	nrdI	ribonucleotide reductase stimulatory protein	in Salmonella NrdI has a stimulatory effect on the ribonucleotide reductase activity of NrdH with NrdEF	-	-	-	K03647//protein involved in ribonucleotide reduction
SAOUHSC_00742	-0.782596	0	-1.42529	0	-0.642697	8.92e-165	-1.31102	0	-0.528426	1.64e-118	-0.271411	8.99e-63	SAOUHSC_00742	ribonucleotide-diphosphate reductase subunit alpha	Catalyzes the rate-limiting step in dNTP synthesis	GO:0043234//protein complex	GO:0032559;GO:0016728	GO:0006259//DNA metabolic process	K00525//ribonucleoside-diphosphate reductase alpha chain [EC:1.17.4.1]
SAOUHSC_00743	-1.00294	0	-1.43283	0	-0.429891	6.31e-49	-1.38006	0	-0.377116	2.26e-39	-0.256823	3.89e-40	nrdF	ribonucleotide-diphosphate reductase subunit beta	B2 or R2 protein type 1b enzyme catalyzes the rate-limiting step in dNTP synthesis converts nucleotides to deoxynucleotides forms a homodimer and then a multimeric complex with NrdE	-	GO:0046872//metal ion binding;GO:0016728	GO:0009132//nucleoside diphosphate metabolic process	K00526//ribonucleoside-diphosphate reductase beta chain [EC:1.17.4.1]
SAOUHSC_00744	-0.359427	0.635046	-1.61978	0.0802294	-1.26035	0.210038	-3.2539	0.00803634	-2.89448	0.0312992	-0.667912	0.384384	SAOUHSC_00744	hypothetical protein	conserved hypothetical protein	-	-	-	-
SAOUHSC_00746	-1.66989	2.38e-55	1.04405	1.25e-13	2.71394	1.11e-14	0.841321	0	2.51121	0	-0.123001	0.123912	SAOUHSC_00746	hypothetical protein	conserved hypothetical protein	-	-	-	K02015//iron complex transport system permease protein
SAOUHSC_00747	-1.67464	3.23e-44	0.734084	1.14e-13	2.40872	4.03e-13	0.722005	0	2.39664	3.88e-13	-0.0943403	0.292242	SAOUHSC_00747	hypothetical protein	conserved hypothetical protein	GO:0031224//intrinsic to membrane	-	GO:0051234//establishment of localization	K02015//iron complex transport system permease protein
SAOUHSC_00748	-1.76651	7.84e-57	0.675057	1.16e-13	2.44156	4.19e-13	0.63327	6.91e-14	2.39978	3.83e-13	-0.205779	0.0133973	SAOUHSC_00748	hypothetical protein	conserved hypothetical protein	-	GO:0017111//nucleoside-triphosphatase activity;GO:0015604//organic phosphonate transmembrane transporter activity;GO:0032559	GO:0009207	K02013//iron complex transport system ATP-binding protein [EC:3.6.3.34]
SAOUHSC_00749	-1.7691	0	1.22234	1.23e-11	2.99145	3.59e-12	0.737021	1.5e-11	2.50612	3.67e-12	-0.149752	3.77e-06	SAOUHSC_00749	hypothetical protein	conserved hypothetical protein	-	GO:0004871//signal transducer activity;GO:0022890//inorganic cation transmembrane transporter activity	GO:0034755//iron ion transmembrane transport	K02016//iron complex transport system substrate-binding protein
SAOUHSC_00751	-0.276603	6.48e-05	-0.395558	1.75e-08	-0.118955	0.115163	-0.390872	1.86e-08	-0.114269	0.126506	-0.204558	0.00236362	SAOUHSC_00751	hypothetical protein	conserved hypothetical protein	-	GO:0046914//transition metal ion binding	-	-
SAOUHSC_00752	-0.193449	2.86e-07	-0.373296	4.26e-22	-0.179847	1.13e-05	-0.363195	1.97e-21	-0.169746	2.83e-05	-0.161043	1.27e-05	murB	UDP-N-acetylenolpyruvoylglucosamine reductase	catalyzes the reduction of UDP-N-acetylglucosamine enolpyruvate to form UDP-N-acetylmuramate in peptidoglycan biosynthesis	GO:0044424//intracellular part	GO:0016616//oxidoreductase activity, acting on the CH-OH group of donors, NAD or NADP as acceptor;GO:0050662//coenzyme binding	GO:0000270//peptidoglycan metabolic process;GO:0045229//external encapsulating structure organization;GO:0065008;GO:0009987//cellular process	K00075//UDP-N-acetylmuramate dehydrogenase [EC:1.1.1.158]
SAOUHSC_00753	-0.33874	1.33e-05	-0.832734	4.56e-23	-0.493994	6.62e-08	-0.496869	2.64e-10	-0.158129	0.064486	-0.0178601	0.805572	SAOUHSC_00753	hypothetical protein	conserved hypothetical protein	-	-	-	-
SAOUHSC_00754	0.188113	0.000375734	-0.162222	0.00371522	-0.350335	2.78e-10	0.032279	0.546212	-0.155834	0.0034085	0.0991413	0.0609816	SAOUHSC_00754	hypothetical protein	conserved hypothetical protein	-	-	-	-
SAOUHSC_00755	-0.510328	7.04e-22	-0.711348	8.22e-39	-0.20102	0.0010067	-0.729335	3.28e-41	-0.219007	0.00031465	-0.159524	0.00116417	SAOUHSC_00755	hypothetical protein	conserved hypothetical protein	-	-	-	K03671//thioredoxin 1
SAOUHSC_00756	0.315134	0	0.0277251	0.461418	-0.287409	4.28e-15	0.0337831	0.36502	-0.281351	8.77e-15	-0.0387783	0.305072	SAOUHSC_00756	hypothetical protein	conserved hypothetical protein	-	GO:0016301//kinase activity	GO:0006082//organic acid metabolic process	K00865//glycerate kinase [EC:2.7.1.31]
SAOUHSC_00757	-0.143225	6.78e-06	-0.464625	6.57e-44	-0.3214	5.97e-20	-0.509539	1.36e-52	-0.366314	1.75e-25	-0.148193	2.28e-06	SAOUHSC_00757	peptidase T	catalyzes the release of the N-terminal amino acid from a tripeptide	GO:0044424//intracellular part	GO:0046914//transition metal ion binding;GO:0004177//aminopeptidase activity	GO:0044237//cellular metabolic process;GO:0019538//protein metabolic process	K01258//tripeptide aminopeptidase [EC:3.4.11.4]
SAOUHSC_00758	-0.211588	0.00626216	-0.786071	2.22e-20	-0.574483	1.99e-10	-0.600256	1.74e-13	-0.388667	7.31e-06	-0.184913	0.0147066	SAOUHSC_00758	hypothetical protein	conserved hypothetical protein	-	-	-	-
SAOUHSC_00759	0.0600272	0.394948	-0.351271	3.29e-06	-0.411298	7.98e-08	-0.459517	1.67e-09	-0.519544	1.89e-11	-0.010065	0.88707	SAOUHSC_00759	hypothetical protein	conserved hypothetical protein	-	-	-	-
SAOUHSC_00760	0.130525	0.000414402	0.260949	0	0.130424	0.000298614	0.274163	0	0.143639	5.71e-05	0.191843	1.01e-07	SAOUHSC_00760	hypothetical protein	conserved hypothetical protein	GO:0031224//intrinsic to membrane	GO:0004673//protein histidine kinase activity;GO:0016829//lyase activity	GO:0045229//external encapsulating structure organization;GO:0007165//signal transduction;GO:0009124//nucleoside monophosphate biosynthetic process	K02488//two-component system, cell cycle response regulator;K13590//diguanylate cyclase
SAOUHSC_00762	-0.205408	0.000219108	-0.200514	0.000276046	0.00489421	0.933752	-0.2172	7.37e-05	-0.0117918	0.839094	0.0774988	0.136318	SAOUHSC_00762	hypothetical protein	conserved hypothetical protein	GO:0031224//intrinsic to membrane	GO:0016780//phosphotransferase activity, for other substituted phosphate groups	-	K13685//UDP-N-acetylglucosamine:undecaprenyl-P N-acetylglucosaminyl 1-P transferase [EC:2.7.8.-]
SAOUHSC_00763	0.525269	0	0.227411	0.000338002	-0.297858	5.59e-07	0.122097	0.0566954	-0.403171	1.93e-11	-0.0821441	0.216566	SAOUHSC_00763	hypothetical protein	conserved hypothetical protein	-	GO:0032561//guanyl ribonucleotide binding	-	K00560//thymidylate synthase [EC:2.1.1.45];K01271//Xaa-Pro dipeptidase [EC:3.4.13.9]
SAOUHSC_00764	0.150602	7.97e-05	0.264189	0	0.113587	0.00227436	0.0141011	0.713888	-0.136501	0.000395162	0.0255572	0.505806	SAOUHSC_00764	hypothetical protein	conserved hypothetical protein	-	-	-	-
SAOUHSC_00765	1.59327	2.4e-08	-0.136571	0.7296	-1.72984	7.66e-09	-0.426739	0.292768	-2.02001	8.89e-11	-0.425711	0.293972	SAOUHSC_00765	hypothetical protein	conserved hypothetical protein	-	GO:0017111//nucleoside-triphosphatase activity;GO:0003676//nucleic acid binding;GO:0032559	-	K02240//competence protein ComFA
SAOUHSC_00766	0.0676836	0.885004	0.936613	0.0303054	0.868929	0.0495388	0.150488	0.757542	0.0828041	0.874856	0.566553	0.216412	SAOUHSC_00766	hypothetical protein	conserved hypothetical protein	-	GO:0017111//nucleoside-triphosphatase activity;GO:0016740//transferase activity	GO:0055086//nucleobase-containing small molecule metabolic process	K02242//competence protein ComFC
SAOUHSC_00767	1.01087	0	0.447688	0	-0.563185	7.04e-222	-0.0201248	0.362646	-1.031	0	-0.252464	5.54e-28	SAOUHSC_00767	hypothetical protein	conserved hypothetical protein	GO:0030529//ribonucleoprotein complex	-	GO:0008152//metabolic process	K05808//putative sigma-54 modulation protein
SAOUHSC_00769	-0.195387	2.35e-26	-0.271751	8.65e-49	-0.076364	0.00010174	-0.110677	5.46e-10	0.0847101	7.86e-06	0.150687	0	secA	preprotein translocase subunit SecA	functions in protein export can interact with acidic membrane phospholipids and the SecYEG protein complex binds to preproteins binds to ATP and undergoes a conformational change to promote membrane insertion of SecA/bound preprotein ATP hydrolysis appears to drive release of the preprotein from SecA and deinsertion of SecA from the membrane additional proteins SecD/F/YajC aid SecA recycling exis…	GO:0031224//intrinsic to membrane;GO:0044424//intracellular part	GO:0043169//cation binding;GO:0008320//protein transmembrane transporter activity;GO:0017111//nucleoside-triphosphatase activity;GO:0032559	GO:0006886//intracellular protein transport	K03070//preprotein translocase subunit SecA
SAOUHSC_00770	-0.581819	0.618986	0.117185	0.890454	0.699004	0.53412	0.33106	0.711446	0.912879	0.395578	0.747126	0.37326	SAOUHSC_00770	hypothetical protein	conserved hypothetical protein	-	-	-	-
SAOUHSC_00771	-0.326153	4.04e-13	-0.646402	1.17e-42	-0.32025	4.02e-10	-0.760148	3.79e-57	-0.433995	5.16e-17	-0.215279	7.01e-07	SAOUHSC_00771	peptide chain release factor 2	peptide chain release factor 2, putative	GO:0044424//intracellular part	GO:0003747//translation release factor activity;GO:0003824//catalytic activity	GO:0006412//translation	K02836//peptide chain release factor 2
SAOUHSC_00772	-10.7868	0.292492	0.702148	0.61314	11.489	0.131709	-10.7868	0.268098			0.0690537	0.95527	SAOUHSC_00772	hypothetical protein	conserved hypothetical protein	-	-	-	-
SAOUHSC_00773	-0.201788	0.264904	-0.6976	0.00036076	-0.495812	0.0167712	-0.276309	0.124686	-0.0745209	0.694722	-0.154987	0.379528	SAOUHSC_00773	LysM domain-containing protein	LysM domain protein	-	-	GO:0009056//catabolic process	K01238//[EC:3.2.1.-];K01446//N-acetylmuramoyl-L-alanine amidase [EC:3.5.1.28];K01227//mannosyl-glycoprotein endo-beta-N-acetylglucosaminidase [EC:3.2.1.96]
SAOUHSC_00774	0.766918	1.76e-12	-0.0327623	0.619652	-0.79968	1.2e-41	0.0765454	0.231634	-0.690372	3.49e-33	-0.023581	0.71802	SAOUHSC_00774	hypothetical protein	conserved hypothetical protein	-	GO:0060089;GO:0003824//catalytic activity	GO:0023052//signaling	K07023//putative hydrolases of HD superfamily
SAOUHSC_00775	0.778583	7.38e-12	-0.171703	0.199458	-0.950286	1.99e-15	-0.0358934	0.782326	-0.814476	2.02e-12	0.00644175	0.958836	SAOUHSC_00775	hypothetical protein	conserved hypothetical protein	-	-	-	-
SAOUHSC_00776	-0.159293	0.00787792	-0.603558	6.47e-21	-0.444265	5.59e-11	-0.473656	2.89e-14	-0.314363	1.71e-06	-0.249541	3.12e-05	SAOUHSC_00776	excinuclease ABC subunit B	excinuclease ABC, B subunit	GO:0044424//intracellular part	GO:0003676//nucleic acid binding;GO:0017111//nucleoside-triphosphatase activity;GO:0032559;GO:0004520//endodeoxyribonuclease activity	GO:0031668//cellular response to extracellular stimulus;GO:0006281//DNA repair	K03702//excinuclease ABC subunit B
SAOUHSC_00778	-6.55162	0.55516	-6.55162	0.541414			-6.55162	0.52385			-6.55162	0.524214	SAOUHSC_00778	hypothetical protein	conserved hypothetical protein	-	GO:0003676//nucleic acid binding;GO:0003824//catalytic activity	GO:0006310//DNA recombination	K07481//transposase, IS5 family
SAOUHSC_00779	-0.40319	2.56e-12	-0.677496	1.44e-29	-0.274306	3.19e-05	-0.514111	5.56e-19	-0.110921	0.0808942	-0.19059	0.000482308	SAOUHSC_00779	excinuclease ABC subunit B	excinuclease ABC subunit B, putative	GO:0044424//intracellular part	GO:0003676//nucleic acid binding;GO:0017111//nucleoside-triphosphatase activity;GO:0032559;GO:0004520//endodeoxyribonuclease activity	GO:0031668//cellular response to extracellular stimulus;GO:0006281//DNA repair	K03702//excinuclease ABC subunit B
SAOUHSC_00780	-0.817479	1.29e-141	-0.949856	1.17e-184	-0.132377	0.000623172	-0.864488	6.2e-161	-0.0470091	0.213568	-0.231412	6.48e-16	uvrA	excinuclease ABC subunit A	The UvrABC repair system catalyzes the recognition and processing of DNA lesions. UvrA is an ATPase and a DNA-binding protein. A damage recognition complex composed of 2 uvrA and 2 uvrB subunits scans DNA for abnormalities. When the presence of a lesion has been verified by uvrB, the uvrA molecules dissociate	GO:0043234//protein complex;GO:0044424//intracellular part	GO:0017111//nucleoside-triphosphatase activity;GO:0043169//cation binding;GO:0003676//nucleic acid binding;GO:0004520//endodeoxyribonuclease activity;GO:0032559	GO:0031668//cellular response to extracellular stimulus;GO:0006281//DNA repair;GO:0009207	K03701//excinuclease ABC subunit A
SAOUHSC_00781	0.751744	0	0.187853	3.61e-06	-0.563891	1.12e-53	0.17277	1.82e-05	-0.578974	3.49e-57	-0.119093	0.00501248	SAOUHSC_00781	HPr kinase/phosphorylase	catalyzes the phosphorylation of the phosphocarrier protein HPr of the bacterial phosphotransferase system	-	GO:0046872//metal ion binding;GO:0004673//protein histidine kinase activity;GO:0032559	GO:0005975//carbohydrate metabolic process;GO:0007165//signal transduction;GO:0006796//phosphate-containing compound metabolic process	K06023//HPr kinase/phosphorylase [EC:2.7.11.- 2.7.4.-]
SAOUHSC_00782	0.458616	7.25e-12	0.0957781	0.0929216	-0.362838	1.98e-11	0.0466185	0.41336	-0.411997	2.56e-14	0.0259172	0.650316	SAOUHSC_00782	prolipoprotein diacylglyceryl transferase	transfers the N-acyl diglyceride moiety to the prospective N-terminal cysteine in prolipoprotein	GO:0031224//intrinsic to membrane	GO:0016757//transferase activity, transferring glycosyl groups	GO:0034645//cellular macromolecule biosynthetic process;GO:0018065//protein-cofactor linkage	K13292//phosphatidylglycerol:prolipoprotein diacylglycerol transferase [EC:2.-.-.-]
SAOUHSC_00783	0.366578	2e-08	-0.0623259	0.373892	-0.428904	1.98e-10	0.0520132	0.443882	-0.314565	1.57e-06	0.0335891	0.621982	SAOUHSC_00783	hypothetical protein	conserved hypothetical protein	-	GO:0016747//transferase activity, transferring acyl groups other than amino-acyl groups	-	K00633//galactoside O-acetyltransferase [EC:2.3.1.18] K00661 maltose O-acetyltransferase [EC:2.3.1.79];K00661//maltose O-acetyltransferase [EC:2.3.1.79]
SAOUHSC_00784	-0.00156087	0.970592	-0.304169	1.81e-12	-0.302609	8.22e-12	-0.170962	4.27e-05	-0.169401	7.85e-05	-0.0162903	0.689068	SAOUHSC_00784	hypothetical protein	conserved hypothetical protein	-	-	-	-
SAOUHSC_00785	-0.208029	6.31e-16	-0.0610884	0.0141815	0.146941	2.98e-08	-0.0163253	0.505204	0.191704	3.17e-11	0.0674384	0.00520662	SAOUHSC_00785	thioredoxin reductase	-	GO:0044424//intracellular part	GO:0016209//antioxidant activity;GO:0050662//coenzyme binding;GO:0003824//catalytic activity	GO:0006801//superoxide metabolic process	K00384//thioredoxin reductase (NADPH) [EC:1.8.1.9]
SAOUHSC_00786	-0.0700125	0.417306	-0.0778309	0.364142	-0.0078184	0.929548	-0.33365	0.000170577	-0.263638	0.00422552	-0.161654	0.0606518	SAOUHSC_00786	hypothetical protein	conserved hypothetical protein	-	-	-	-
SAOUHSC_00787	0.281014	1.06e-07	-0.158449	0.00523848	-0.439464	2.26e-15	0.0133832	0.805774	-0.267631	5.28e-07	-0.0120998	0.825768	SAOUHSC_00787	hypothetical protein	conserved hypothetical protein	-	GO:0032559;GO:0032561//guanyl ribonucleotide binding	-	K06958//UPF0042 nucleotide-binding protein
SAOUHSC_00788	0.171595	0.000596264	-0.228445	1.81e-05	-0.40004	4.71e-14	-0.0804026	0.118249	-0.251998	8.88e-07	0.0158444	0.753764	SAOUHSC_00788	hypothetical protein	conserved hypothetical protein	-	-	-	K11212//LPPG:FO 2-phospho-L-lactate transferase [EC:2.7.8.28]
SAOUHSC_00789	-0.203789	1.38e-05	-0.281852	2.34e-09	-0.0780629	0.119589	-0.21962	2.06e-06	-0.0158311	0.747176	-0.0431311	0.336572	SAOUHSC_00789	hypothetical protein	conserved hypothetical protein	-	GO:0003676//nucleic acid binding	GO:0050793//regulation of developmental process	K09762//hypothetical protein
SAOUHSC_00790	-0.0231064	0.226894	0.0633086	0.000707976	0.086415	7.4e-06	-0.067566	0.000366738	-0.0444596	0.0229814	0.224594	7.04e-12	clpP	ATP-dependent Clp protease proteolytic subunit	hydrolyzes proteins to small peptides with the ATPase subunits ClpA or ClpX, ClpP degrades specific substrates	GO:0044424//intracellular part	GO:0004175//endopeptidase activity;GO:0032559	GO:0019538//protein metabolic process	K01358//ATP-dependent Clp protease, protease subunit [EC:3.4.21.92]
SAOUHSC_00792	0.472188	1.27e-11	-0.0687752	0.366622	-0.540964	5.39e-14	-0.039034	0.603296	-0.511222	5.63e-13	-0.0339703	0.650944	SAOUHSC_00792	hypothetical protein	conserved hypothetical protein	-	GO:0048037//cofactor binding;GO:0003824//catalytic activity	GO:0008152//metabolic process;GO:0009987//cellular process	K07071//
SAOUHSC_00793	0.148325	0.0096008	0.144152	0.0113426	-0.00417296	0.941386	0.106082	0.0619242	-0.0422434	0.45751	-0.0701521	0.231758	SAOUHSC_00793	hypothetical protein	conserved hypothetical protein	-	-	-	-
SAOUHSC_00794	0.907638	0	0.436671	0	-0.470967	0	0.828854	0	-0.0787835	2.09e-13	-0.34722	1.43e-118	SAOUHSC_00794	glycolytic operon regulator	-	-	GO:0005488//binding	-	K05311//central glycolytic genes regulator
SAOUHSC_00795	0.556123	0	-0.0109646	0.198748	-0.567087	0	0.359956	0	-0.196167	4.92e-155	-0.478187	0	SAOUHSC_00795	glyceraldehyde-3-phosphate dehydrogenase	glyceraldehyde-3-phosphate dehydrogenase, type I	GO:0044424//intracellular part	GO:0000166//nucleotide binding	GO:0006007//glucose catabolic process	K00134//glyceraldehyde 3-phosphate dehydrogenase [EC:1.2.1.12]
SAOUHSC_00796	1.04203	0	0.212339	0	-0.829687	0	0.581486	0	-0.46054	0	-0.434356	7.72e-177	pgk	phosphoglycerate kinase	Converts 3-phospho-D-glycerate to 3-phospho-D-glyceroyl phosphate during the glycolysis pathway	GO:0044424//intracellular part	GO:0016301//kinase activity;GO:0032559	GO:0006796//phosphate-containing compound metabolic process;GO:0006007//glucose catabolic process	K00927//phosphoglycerate kinase [EC:2.7.2.3]
SAOUHSC_00797	1.0951	0	0.291498	0	-0.8036	0	0.648817	0	-0.446281	0	-0.411352	1.74e-137	tpiA	triosephosphate isomerase	Reversibly isomerizes the ketone sugar dihydroxyacetone phosphate to the aldehyde sugar glyceraldehyde-3-phosphate	GO:0044424//intracellular part	GO:0016861//intramolecular oxidoreductase activity, interconverting aldoses and ketoses;GO:0016772//transferase activity, transferring phosphorus-containing groups	GO:0006796//phosphate-containing compound metabolic process;GO:0006007//glucose catabolic process	K01803//triosephosphate isomerase (TIM) [EC:5.3.1.1]
SAOUHSC_00798	1.07475	1.87e-10	0.278216	2e-10	-0.796539	0	0.617894	1.96e-10	-0.45686	0	-0.405098	1.1e-242	SAOUHSC_00798	phosphoglyceromutase	catalyzes the interconversion of 2-phosphoglycerate and 3-phosphoglycerate	GO:0044424//intracellular part	GO:0046914//transition metal ion binding;GO:0004619//phosphoglycerate mutase activity	GO:0006007//glucose catabolic process	K15633//2,3-bisphosphoglycerate-independent phosphoglycerate mutase [EC:5.4.2.1]
SAOUHSC_00799	0.724314	8.71e-11	0.0670566	8.37e-11	-0.657257	0	0.20442	9.62e-11	-0.519893	0	-0.191256	3.65e-103	eno	phosphopyruvate hydratase	enolase catalyzes the formation of phosphoenolpyruvate from 2-phospho-D-glycerate in glycolysis	GO:0043234//protein complex;GO:0044424//intracellular part	GO:0046872//metal ion binding;GO:0016836//hydro-lyase activity	GO:0051704;GO:0006007//glucose catabolic process	K01689//enolase [EC:4.2.1.11]
SAOUHSC_00800	0.531347	0	-0.0272879	0.694678	-0.558635	7.09e-18	-0.0608132	0.379132	-0.59216	5.22e-20	-0.0426098	0.536672	SAOUHSC_00800	hypothetical protein	conserved hypothetical protein	-	-	-	-
SAOUHSC_00801	0.431619	9.13e-13	0.217749	2.66e-05	-0.21387	1.5e-05	-0.0297203	0.580156	-0.461339	1.79e-19	0.135949	0.00912154	secG	preprotein translocase subunit SecG	preprotein translocase, SecG subunit	GO:0031224//intrinsic to membrane	GO:0008320//protein transmembrane transporter activity	GO:0015031//protein transport	K03075//preprotein translocase subunit SecG
SAOUHSC_00802	-0.506353	2.99e-18	-0.716805	4.93e-33	-0.210452	0.00167946	-0.709318	4.7e-33	-0.202964	0.0022102	0.0447748	0.38818	SAOUHSC_00802	carboxylesterase	carboxylesterase precursor, putative	-	GO:0070011//peptidase activity, acting on L-amino acid peptides	GO:0019538//protein metabolic process	K03928//carboxylesterase [EC:3.1.1.1]
SAOUHSC_00803	-0.951209	7.21e-224	-1.12426	3.87e-298	-0.173049	2.56e-06	-1.03341	2.04e-265	-0.0822039	0.0220766	-0.00454191	0.854992	SAOUHSC_00803	ribonuclease R	ribonuclease R, putative	-	GO:0003676//nucleic acid binding;GO:0004518//nuclease activity	GO:0044260	K12573//ribonuclease R [EC:3.1.-.-]
SAOUHSC_00804	-1.10464	5.98e-60	-1.01242	4.92e-53	0.0922251	0.260714	-1.1942	4.99e-70	-0.0895558	0.285068	0.00251998	0.962834	smpB	SsrA-binding protein	binds to ssrA RNA (tmRNA) and is required for its successful binding to ribosomes also appears to function in the trans-translation step by promoting accommodation of tmRNA into the ribosomal A site SmpB protects the tmRNA from RNase R degradation in Caulobacter crescentus both the tmRNA and SmpB are regulated in cell cycle-dependent manner functions in release of stalled ribosomes from damaged m…	GO:0044424//intracellular part	GO:0003676//nucleic acid binding	GO:0010467//gene expression	K03664//SsrA-binding protein
SAOUHSC_00806	-0.466887	4.14e-07	-1.10994	2.44e-27	-0.64305	1.58e-08	-0.550378	2.22e-09	-0.0834915	0.414138	0.548735	1.14e-12	SAOUHSC_00806	hypothetical protein	conserved hypothetical protein	-	-	-	-
SAOUHSC_00807	-0.564489	9.67e-06	-0.491951	8.33e-05	0.0725383	0.60853	-0.64445	4.04e-07	-0.0799611	0.577206	0.334991	0.00176174	SAOUHSC_00807	hypothetical protein	conserved hypothetical protein	-	-	-	-
SAOUHSC_00808	-0.423927	1.26e-17	-0.90098	1.49e-63	-0.477053	6.34e-16	-0.682659	8.45e-41	-0.258732	4.39e-06	0.387924	0	SAOUHSC_00808	hypothetical protein	conserved hypothetical protein	-	-	-	-
SAOUHSC_00809			10.3735	0.220776	10.3735	0.259998					9.32538	0.476358	SAOUHSC_00809	hypothetical protein	conserved hypothetical protein	-	-	-	-
SAOUHSC_00810	0.517716	0.314284	-1.10521	0.115362	-1.62292	0.0121941	-0.569404	0.365818	-1.08712	0.0614138	-0.930946	0.165509	SAOUHSC_00810	hypothetical protein	conserved hypothetical protein	-	-	-	-
SAOUHSC_00811	-1.44122	2.69e-25	-1.49068	6.45e-27	-0.0494569	0.7856	-1.2768	5.01e-22	0.164418	0.347232	-0.498969	1.58e-05	SAOUHSC_00811	hypothetical protein	conserved hypothetical protein	-	GO:0016407//acetyltransferase activity	-	K00680//[EC:2.3.1.-]
SAOUHSC_00812	-0.00601922	0.888652	-1.18669	1.04e-114	-1.18067	2.41e-108	-1.05761	1.65e-97	-1.05159	7.44e-92	-0.116292	0.00663202	SAOUHSC_00812	clumping factor	-	GO:0030312//external encapsulating structure	-	GO:0009987//cellular process;GO:0051704	K14201//clumping factor A
SAOUHSC_00816	1.92068	0	0.707201	0.000183226	-1.21348	2.84e-18	0.965775	7.16e-08	-0.954906	4.45e-13	0.381841	0.0544326	SAOUHSC_00816	extracellular matrix and plasma binding protein	extracellular matrix and plasma binding protein, putative	GO:0044464//cell part	-	-	-
SAOUHSC_00817	0.294871	0.254856	0.165279	0.52914	-0.129592	0.614764	0.755238	0.00139332	0.460367	0.0468528	0.163691	0.531056	SAOUHSC_00817	hypothetical protein	conserved hypothetical protein	-	-	-	-
SAOUHSC_00818	-0.0581581	0.693238	0.0471376	0.738648	0.105296	0.47667	0.476209	0.000274948	0.534367	8.72e-05	1.13586	2.94e-13	SAOUHSC_00818	thermonuclease	thermonuclease precursor	GO:0044464//cell part	GO:0004518//nuclease activity;GO:0043169//cation binding	-	K01174//micrococcal nuclease [EC:3.1.31.1]
SAOUHSC_00819	0.0754847	0.0554762	0.27525	0	0.199765	1.91e-07	-0.308602	1.07e-13	-0.384087	6.64e-20	0.0511384	0.189621	SAOUHSC_00819	hypothetical protein	conserved hypothetical protein	GO:0044424//intracellular part	GO:0003676//nucleic acid binding	GO:0006351//transcription, DNA-dependent	K03704//cold shock protein (beta-ribbon, CspA family)
SAOUHSC_00820	0.570184	0.000482248	0.127832	0.464804	-0.442352	0.00675458	0.190882	0.266942	-0.379302	0.0177842	0.268363	0.113872	SAOUHSC_00820	hypothetical protein	conserved hypothetical protein	-	-	-	-
SAOUHSC_00821	0.849644	7.41e-08	0.450084	0.00748628	-0.39956	0.00745794	0.29199	0.0888244	-0.557654	0.000245432	0.478574	0.00397758	SAOUHSC_00821	hypothetical protein	conserved hypothetical protein	-	-	-	-
SAOUHSC_00822	0.728682	4.31e-13	0.0382338	0.732698	-0.690448	1.22e-11	0.0551634	0.61939	-0.673518	2.21e-11	-0.0791603	0.488212	SAOUHSC_00822	hypothetical protein	conserved hypothetical protein	-	-	-	-
SAOUHSC_00823	0.647991	1.42e-06	0.0408342	0.781496	-0.607156	8.5e-06	-0.148183	0.331626	-0.796174	1.18e-08	0.0465697	0.750636	SAOUHSC_00823	hypothetical protein	conserved hypothetical protein	-	-	-	-
SAOUHSC_00824	1.03857	3.01e-13	0.445686	0.00062029	-0.592885	1.14e-07	0.293238	0.0270442	-0.745332	5.6e-11	-0.0763767	0.590756	SAOUHSC_00824	hypothetical protein	conserved hypothetical protein	-	-	-	-
SAOUHSC_00825	-0.503473	0.00112907	0.458566	0.000391868	0.962039	3.6e-11	0.245907	0.0646944	0.74938	5.54e-07	0.205964	0.124414	SAOUHSC_00825	hypothetical protein	conserved hypothetical protein	-	-	-	-
SAOUHSC_00826	-0.66199	0.0165353	-0.806866	0.00408338	-0.144876	0.652366	-0.38654	0.134746	0.275449	0.356912	-0.233509	0.353928	SAOUHSC_00826	hypothetical protein	conserved hypothetical protein	-	-	-	-
SAOUHSC_00827	0.119301	0.198407	0.0661375	0.476686	-0.0531637	0.57016	-0.0941757	0.32193	-0.213477	0.0253572	-0.206425	0.0332006	SAOUHSC_00827	hypothetical protein	conserved hypothetical protein	-	GO:0016868//intramolecular transferase activity, phosphotransferases	-	K15634//probable phosphoglycerate mutase [EC:5.4.2.1]
SAOUHSC_00828	0.248256	0.00592344	-1.19024	6.58e-25	-1.4385	4.73e-37	-1.22505	1.74e-26	-1.4733	4.58e-39	-0.316177	0.00128165	SAOUHSC_00828	hypothetical protein	conserved hypothetical protein	GO:0031224//intrinsic to membrane	-	GO:0015837//amine transport	K06895//L-lysine exporter family protein LysE/ArgO
SAOUHSC_00830	0.202754	1.65e-05	0.481576	4.99e-12	0.278821	2.89e-10	0.247633	7.31e-08	0.0448788	0.325862	0.169318	0.00028307	SAOUHSC_00830	hypothetical protein	conserved hypothetical protein	-	GO:0016407//acetyltransferase activity	-	K00680//[EC:2.3.1.-]
SAOUHSC_00831	-0.282975	0.414052	0.0102699	0.969874	0.293245	0.40193	0.230297	0.452698	0.513272	0.124466	-0.11381	0.730856	SAOUHSC_00831	hypothetical protein	conserved hypothetical protein	-	-	GO:0050896//response to stimulus	K04063//osmotically inducible protein OsmC
SAOUHSC_00832	0.24117	0.00912244	-0.132463	0.177959	-0.373633	0.00011048	-0.196232	0.0462846	-0.437402	6.28e-06	-0.195204	0.0474444	SAOUHSC_00832	3-dehydroquinate dehydratase	catalyzes the dehydration of 3-dehydroquinate to form 3-dehydroshikimate in aromatic amino acid biosynthesis	-	GO:0016836//hydro-lyase activity	GO:0008652//cellular amino acid biosynthetic process	K03785//3-dehydroquinate dehydratase I [EC:4.2.1.10]
SAOUHSC_00833	0.0503151	0.282384	-0.032459	0.492372	-0.082774	0.0849582	-0.210775	1.27e-05	-0.26109	1.07e-07	-0.378339	2.79e-14	SAOUHSC_00833	hypothetical protein	conserved hypothetical protein	-	GO:0003824//catalytic activity	-	-
SAOUHSC_00834	0.781383	2.38e-12	0.541811	2.46e-12	-0.239572	3.38e-10	0.30948	3.28e-12	-0.471902	4.04e-33	0.0856574	0.060517	SAOUHSC_00834	thioredoxin	thioredoxin, putative	-	GO:0015036//disulfide oxidoreductase activity	GO:0018904;GO:0019725//cellular homeostasis	K03671//thioredoxin 1;K06878//tRNA-binding protein
SAOUHSC_00835	0.509613	0	0.0858472	0.039517	-0.423765	3.15e-27	-0.0813304	0.0561736	-0.590943	2.13e-49	-0.152147	0.000418236	SAOUHSC_00835	hypothetical protein	conserved hypothetical protein	-	GO:0030611//arsenate reductase activity	GO:0008152//metabolic process	K00537//arsenate reductase [EC:1.20.4.1]
SAOUHSC_00836	-0.264883	1e-31	-0.757538	1.72e-210	-0.492656	1.35e-78	-1.01517	0	-0.75029	1.42e-167	-0.341009	1.03e-51	SAOUHSC_00836	glycine cleavage system protein H	part of multienzyme complex composed of H, L, P, and T proteins which catalyzes oxidation of glycine to yield carbon dioxide, ammonia, 5,10-CH2-H4folate and a reduced pyridine nucleotide protein H is involved in transfer of methylamine group from the P to T protein covalently bound to a lipoyl cofactor	GO:0043234//protein complex	GO:0003824//catalytic activity	GO:0006546//glycine catabolic process	K02437//glycine cleavage system H protein
SAOUHSC_00837	0.499101	0.186395	-1.58325	0.00406616	-2.08236	4.83e-05	-1.63241	0.00296052	-2.13152	3.03e-05	-0.0464235	0.914064	SAOUHSC_00837	hypothetical protein	conserved hypothetical protein	-	-	-	-
SAOUHSC_00838	-0.381019	1.27e-09	-1.32403	1.46e-72	-0.943013	8.13e-32	-1.26978	1.8e-69	-0.888762	1.83e-29	-0.277332	4.79e-06	SAOUHSC_00838	hypothetical protein	conserved hypothetical protein	-	-	-	-
SAOUHSC_00839	0.155146	0.447682	-0.154619	0.476186	-0.309766	0.150411	-0.833411	0.00054806	-0.988557	3.83e-05	-0.0367409	0.862614	SAOUHSC_00839	hypothetical protein	conserved hypothetical protein	-	-	-	-
SAOUHSC_00840	-0.0993582	0.37181	-0.724603	3.82e-09	-0.625245	1.07e-06	-0.725783	2.56e-09	-0.626425	8.14e-07	-0.135305	0.218602	SAOUHSC_00840	hypothetical protein	conserved hypothetical protein	-	GO:0003824//catalytic activity	-	K07476//toprim domain protein
SAOUHSC_00841	0.0599892	0.65566	-0.559659	0.000195546	-0.619649	4.72e-05	-0.831212	9.97e-08	-0.891201	1.74e-08	-0.268304	0.0579242	SAOUHSC_00841	hypothetical protein	conserved hypothetical protein	-	-	GO:0019725//cellular homeostasis	-
SAOUHSC_00842	-0.974672	3.25e-24	-2.90438	5.55e-106	-1.92971	5.03e-33	-3.0248	8.19e-113	-2.05013	2.43e-36	-0.788392	6.1e-18	SAOUHSC_00842	ABC transporter ATP-binding protein	ABC transporter, ATP-binding protein, putative	GO:0016020//membrane	GO:0017111//nucleoside-triphosphatase activity;GO:0015171//amino acid transmembrane transporter activity;GO:0032559	GO:0000101//sulfur amino acid transport;GO:0009207	K02071//D-methionine transport system ATP-binding protein
SAOUHSC_00843	-0.86607	4.76e-09	-3.45728	1.23e-51	-2.59121	2.27e-21	-4.32957	2.15e-62	-3.4635	1.17e-28	-0.505416	0.000213408	SAOUHSC_00843	hypothetical protein	conserved hypothetical protein	GO:0016020//membrane	-	-	K02072//D-methionine transport system permease protein
SAOUHSC_00844	-1.08943	9.83e-30	-3.2445	3.26e-122	-2.15507	2.37e-36	-3.49848	1.31e-133	-2.40905	2.82e-42	-0.537745	3.77e-10	SAOUHSC_00844	hypothetical protein	conserved hypothetical protein	-	-	-	K02073//D-methionine transport system substrate-binding protein
SAOUHSC_00845	0.707687	0.0105375	0.579528	0.0393714	-0.128159	0.615888	0.33106	0.255928	-0.376628	0.154548	-0.468603	0.165106	SAOUHSC_00845	hypothetical protein	conserved hypothetical protein	-	-	-	-
SAOUHSC_00846	-1.39325	2.13e-203	-0.732665	2.88e-73	0.660583	2.99e-12	-1.22495	4.12e-173	0.168303	0.0031901	-0.177244	1.11e-06	SAOUHSC_00846	hypothetical protein	conserved hypothetical protein	-	-	-	K08974//putative membrane protein
SAOUHSC_00847	-0.244806	6.82e-29	-0.203186	5.88e-21	0.04162	0.0724292	-0.139306	5.02e-11	0.1055	3.45e-06	-0.169388	1.93e-15	SAOUHSC_00847	ABC transporter ATP-binding protein	ABC transporter, ATP-binding protein, putative	-	GO:0017111//nucleoside-triphosphatase activity;GO:0032559	GO:0051234//establishment of localization;GO:0009207	K09013//Fe-S cluster assembly ATP-binding protein
SAOUHSC_00848	-0.334353	1.87e-74	-0.279042	3.78e-54	0.0553111	0.0047397	-0.185829	3.55e-26	0.148524	2.74e-12	-0.127885	1.89e-13	SAOUHSC_00848	hypothetical protein	conserved hypothetical protein	-	-	GO:0031163	K09015//Fe-S cluster assembly protein SufD
SAOUHSC_00849	-0.502203	3.31e-156	-0.387622	4.96e-99	0.114581	2.43e-08	-0.289792	4.18e-59	0.21241	0	-0.147974	2.18e-17	SAOUHSC_00849	aminotransferase	aminotransferase, class V superfamily, putative	-	GO:0016769//transferase activity, transferring nitrogenous groups;GO:0048037//cofactor binding;GO:0016846//carbon-sulfur lyase activity;GO:0016783//sulfurtransferase activity	GO:0000096//sulfur amino acid metabolic process	K11717//cysteine desulfurase / selenocysteine lyase [EC:2.8.1.7 4.4.1.16]
SAOUHSC_00850	-0.54306	4.71e-66	-0.437217	1.16e-45	0.105842	0.00231846	-0.319727	1.19e-26	0.223333	2.6e-11	-0.137085	2.26e-06	SAOUHSC_00850	hypothetical protein	conserved hypothetical protein	-	GO:0046914//transition metal ion binding;GO:0051540	GO:0031163	K04488//nitrogen fixation protein NifU and related proteins
SAOUHSC_00851	-0.374748	2.68e-107	-0.352377	3.46e-97	0.0223709	0.225142	-0.333683	1.71e-89	0.0410649	0.0243018	-0.130585	4.24e-16	SAOUHSC_00851	hypothetical protein	conserved hypothetical protein	-	GO:0003824//catalytic activity	GO:0031163	K09014//Fe-S cluster assembly protein SufB
SAOUHSC_00852	0.237609	0.623368	-0.64835	0.266904	-0.885958	0.118357	-0.0194373	0.973984	-0.257046	0.605024	0.373908	0.429548	SAOUHSC_00852	hypothetical protein	conserved hypothetical protein	-	-	-	-
SAOUHSC_00853	0.278003	0.34956	-0.330274	0.322138	-0.608277	0.060135	0.0997344	0.74072	-0.178269	0.546824	0.880981	0.000884852	SAOUHSC_00853	hypothetical protein	conserved hypothetical protein	-	-	-	-
SAOUHSC_00854	0.557527	0	0.108468	0.126052	-0.449059	1.13e-11	0.199194	0.0040077	-0.358332	2.83e-08	0.0533246	0.45242	SAOUHSC_00854	hypothetical protein	conserved hypothetical protein	-	-	-	K03699//putative hemolysin
SAOUHSC_00855	0.0157433	0.818904	-0.287345	7.55e-05	-0.303088	4.46e-05	-0.287106	6.56e-05	-0.30285	3.87e-05	0.160976	0.0154721	SAOUHSC_00855	hypothetical protein	conserved hypothetical protein	-	GO:0016703	GO:0008152//metabolic process	K00459//nitronate monooxygenase [EC:1.13.12.16]
SAOUHSC_00857	-1.61039	0.0213848	0.0297223	0.94625	1.64011	0.0199462	-0.112547	0.83293	1.49784	0.0375326	0.303519	0.525918	SAOUHSC_00857	hypothetical protein	conserved hypothetical protein	-	-	-	-
SAOUHSC_00858	0.52438	0	0.275614	1.04e-05	-0.248766	2.22e-05	0.27686	7.91e-06	-0.24752	2.06e-05	0.151118	0.0170589	SAOUHSC_00858	hypothetical protein	conserved hypothetical protein	-	-	-	-
SAOUHSC_00859	0.221144	0.0035954	-0.0223662	0.77765	-0.24351	0.00175728	0.213876	0.00430746	-0.00726758	0.921066	0.235108	0.00163748	SAOUHSC_00859	hypothetical protein	conserved hypothetical protein	-	-	-	K07090//
SAOUHSC_00860	-0.0284314	0.561866	-0.197385	8.02e-05	-0.168954	0.00105949	-0.0789823	0.104062	-0.0505509	0.313024	0.0706058	0.135621	SAOUHSC_00860	5-nucleotidase family protein	-	-	GO:0008252//nucleotidase activity	GO:0009117//nucleotide metabolic process	K01081//5'-nucleotidase [EC:3.1.3.5]
SAOUHSC_00861	-0.066647	0.00108171	-0.179173	4.11e-18	-0.112526	1.54e-07	-0.330814	7.98e-56	-0.264167	9.84e-34	-0.1246	8.01e-10	SAOUHSC_00861	lipoyl synthase	catalyzes the radical-mediated insertion of two sulfur atoms into an acyl carrier protein (ACP) bound to an octanoyl group to produce a lipoyl group	GO:0044424//intracellular part	GO:0043169//cation binding;GO:0051536//iron-sulfur cluster binding;GO:0016783//sulfurtransferase activity	GO:0006633//fatty acid biosynthetic process	K03644//lipoic acid synthetase [EC:2.8.1.8]
SAOUHSC_00862	-0.345915	9.19e-07	-0.843053	2.36e-28	-0.497138	2.14e-09	-0.590029	3.45e-16	-0.244114	0.00194484	-0.100331	0.131053	SAOUHSC_00862	hypothetical protein	conserved hypothetical protein	-	-	-	-
SAOUHSC_00863	0.152258	0.0951702	-0.460582	5.24e-06	-0.61284	1.26e-09	-0.784017	1.39e-13	-0.936275	8.31e-19	-0.121943	0.196809	SAOUHSC_00863	hypothetical protein	conserved hypothetical protein	-	-	-	-
SAOUHSC_00864	-0.0306722	0.573442	-0.196147	0.000417488	-0.165475	0.003895	-0.24174	1.34e-05	-0.211068	0.000228962	0.0203423	0.700878	SAOUHSC_00864	hypothetical protein	conserved hypothetical protein	-	-	-	-
SAOUHSC_00865	-0.205957	5.24e-07	-0.466751	7.48e-28	-0.260794	8.84e-09	-0.406962	2.29e-22	-0.201005	6.25e-06	-0.0408276	0.298426	SAOUHSC_00865	hypothetical protein	conserved hypothetical protein	-	GO:0016791//phosphatase activity	-	K01101//4-nitrophenyl phosphatase [EC:3.1.3.41]
SAOUHSC_00866	-0.166023	9.31e-06	-0.450321	1.05e-30	-0.284298	5.55e-12	-0.358768	4.85e-21	-0.192745	1.69e-06	-0.055886	0.122294	SAOUHSC_00866	D-isomer specific 2-hydroxyacid dehydrogenase NAD binding domain-containing protein	D-isomer specific 2-hydroxyacid dehydrogenase, NAD binding domain protein	-	GO:0016616//oxidoreductase activity, acting on the CH-OH group of donors, NAD or NADP as acceptor;GO:0000166//nucleotide binding	GO:0008152//metabolic process	K00015//glyoxylate reductase [EC:1.1.1.26]
SAOUHSC_00867	-0.244461	0.385694	-0.97903	0.00200044	-0.734569	0.0297166	-1.02819	0.00114653	-0.783729	0.0201654	-0.157222	0.563732	SAOUHSC_00867	hypothetical protein	conserved hypothetical protein	-	-	-	-
SAOUHSC_00868	-0.0147786	0.85871	-0.627855	4.71e-12	-0.613076	4.96e-11	-0.283295	0.00082435	-0.268517	0.00205374	0.0289763	0.717206	SAOUHSC_00868	hypothetical protein	conserved hypothetical protein	-	-	-	-
SAOUHSC_00869	-0.199424	1.47e-38	-0.627659	0	-0.428235	4.42e-133	-0.400019	4.46e-144	-0.200595	1.66e-33	0.030186	0.0376234	SAOUHSC_00869	D-alanine--poly(phosphoribitol) ligase subunit 1	transfers D-alanine to the D-alanyl carrier protein during the incorporation of D-alanine into lipoteichoic acid	GO:0044424//intracellular part	GO:0016876//ligase activity, forming aminoacyl-tRNA and related compounds;GO:0032559	GO:0000271//polysaccharide biosynthetic process	K03367//D-alanine--poly(phosphoribitol) ligase subunit 1 [EC:6.1.1.13]
SAOUHSC_00870	-0.520856	3.42e-148	-0.909046	0	-0.38819	3.88e-59	-0.59868	2.73e-196	-0.0778239	0.000542016	0.0764147	1.77e-05	SAOUHSC_00870	D-alanine transfer protein DltB	dltB protein, putative	-	GO:0003824//catalytic activity	-	K03739//membrane protein involved in D-alanine export
SAOUHSC_00871	-0.494514	3.18e-38	-0.8636	8.35e-101	-0.369086	3.33e-16	-0.563417	1.57e-49	-0.0689024	0.10554	0.0169445	0.622206	SAOUHSC_00871	D-alanine--poly(phosphoribitol) ligase subunit 2	D-alanyl carrier protein subunit involved in the incorporation of D-alanine into membrane-associated D-alanyl-lipoteichoic acid D-alanyl carrier protein is the acceptor of activated D-alanine which it donates to a membrane acceptor(D-alanyl transferase) for incorporation into membrane lipoteichoic acid	-	GO:0022892;GO:0016876//ligase activity, forming aminoacyl-tRNA and related compounds;GO:0032559	GO:0045229//external encapsulating structure organization;GO:0065008;GO:0000271//polysaccharide biosynthetic process	K14188//D-alanine--poly(phosphoribitol) ligase subunit 2 [EC:6.1.1.13]
SAOUHSC_00872	-0.534437	7.16e-274	-0.780205	0	-0.245768	2.99e-44	-0.60346	0	-0.0690223	4.61e-05	0.00303822	0.822288	SAOUHSC_00872	extramembranal protein	-	-	-	-	K03740//D-alanine transfer protein
SAOUHSC_00873	1.21862	0	1.11225	0	-0.10637	0.00020182	0.942495	0	-0.276127	3.36e-21	0.098872	0.0150642	SAOUHSC_00873	hypothetical protein	conserved hypothetical protein	-	GO:0046914//transition metal ion binding;GO:0051540	GO:0031163	K13819//NifU-like protein
SAOUHSC_00874	0.320784	0.00296454	-0.59994	2.02e-06	-0.920724	5.17e-14	-0.670368	1.19e-07	-0.991152	6.41e-16	-0.0375322	0.741472	SAOUHSC_00874	hypothetical protein	conserved hypothetical protein	-	-	-	-
SAOUHSC_00875	0.40503	2.21e-11	-0.16171	4.17e-07	-0.56674	8.69e-77	-0.271644	3.91e-17	-0.676674	1.5e-106	-0.156762	7.27e-07	SAOUHSC_00875	hypothetical protein	conserved hypothetical protein	-	GO:0016651//oxidoreductase activity, acting on NAD(P)H;GO:0050662//coenzyme binding	GO:0008152//metabolic process	K03885//NADH dehydrogenase [EC:1.6.99.3]
SAOUHSC_00876	1.02196	1.8e-13	0.0771077	0.363928	-0.944852	3.46e-38	0.274806	0.000741384	-0.747154	1.43e-26	0.141324	0.0900388	SAOUHSC_00876	hypothetical protein	conserved hypothetical protein	-	-	-	-
SAOUHSC_00877	0.872765	5.47e-13	0.229118	0.00018481	-0.643647	1.25e-32	0.0324016	0.605986	-0.840363	7.39e-52	0.0513517	0.412416	SAOUHSC_00877	hypothetical protein	conserved hypothetical protein	-	GO:0051540	GO:0031163	K13628//iron-sulfur cluster assembly protein
SAOUHSC_00878	0.339927	2.21e-10	-1.44619	0	-1.78612	0	-1.46121	0	-1.80114	0	-0.408135	0	SAOUHSC_00878	hypothetical protein	conserved hypothetical protein	-	GO:0016651//oxidoreductase activity, acting on NAD(P)H;GO:0050662//coenzyme binding	GO:0008152//metabolic process	K03885//NADH dehydrogenase [EC:1.6.99.3]
SAOUHSC_00879	0.0933735	0.0187396	-0.0279372	0.488842	-0.121311	0.00289606	-0.0328103	0.412302	-0.126184	0.00179499	0.029451	0.456482	SAOUHSC_00879	cytosol aminopeptidase	probable cytosol aminopeptidase	GO:0044424//intracellular part	GO:0046914//transition metal ion binding;GO:0008237//metallopeptidase activity;GO:0008238//exopeptidase activity	GO:0019538//protein metabolic process	K01255//leucyl aminopeptidase [EC:3.4.11.1]
SAOUHSC_00880	0.0671672	0.293554	-0.355905	2.07e-07	-0.423072	1.12e-09	0.69549	2.52e-13	0.628323	0	-0.207813	0.00169043	SAOUHSC_00880	hypothetical protein	conserved hypothetical protein	GO:0031224//intrinsic to membrane	GO:0005451//monovalent cation:hydrogen antiporter activity	GO:0055067;GO:0030001//metal ion transport	K07084//
SAOUHSC_00881	0.570771	6.82e-14	0.177018	0.029795	-0.393753	2.07e-07	0.494181	1.02e-10	-0.0765902	0.281582	-0.102929	0.225718	SAOUHSC_00881	hypothetical protein	conserved hypothetical protein	-	-	-	K07024//
SAOUHSC_00882	-0.608413	0.000120242	-0.206391	0.158753	0.402023	0.0160058	0.0547897	0.691042	0.663203	2.8e-05	-0.143491	0.317416	SAOUHSC_00882	hypothetical protein	conserved hypothetical protein	-	-	-	-
SAOUHSC_00883	-0.476406	7.31e-21	-0.478202	2.79e-21	-0.00179611	0.974254	-0.5415	9.62e-27	-0.0650946	0.248034	-0.0441569	0.341326	SAOUHSC_00883	monovalent cation/H+ antiporter subunit G	subunit G of antiporter complex involved in resistance to high concentrations of Na+, K+, Li+ and/or alkali	GO:0031224//intrinsic to membrane	GO:0015299//solute:hydrogen antiporter activity	GO:0006818//hydrogen transport;GO:0030001//metal ion transport	K05571//multicomponent Na+:H+ antiporter subunit G
SAOUHSC_00884	-0.441822	1.38e-10	-0.438193	1.4e-10	0.00362925	0.962092	-0.450729	3e-11	-0.00890689	0.90484	0.00661316	0.915332	SAOUHSC_00884	monovalent cation/H+ antiporter subunit F	subunit F of antiporter complex involved in resistance to high concentrations of Na+, K+, Li+ and/or alkali	GO:0031224//intrinsic to membrane	GO:0022891//substrate-specific transmembrane transporter activity;GO:0015291//secondary active transmembrane transporter activity;GO:0050136//NADH dehydrogenase (quinone) activity	GO:0006818//hydrogen transport;GO:0008152//metabolic process;GO:0030001//metal ion transport	K05570//multicomponent Na+:H+ antiporter subunit F
SAOUHSC_00885	-0.416882	1.05e-20	-0.449814	6.62e-24	-0.0329315	0.503006	-0.420002	1.28e-21	-0.00312	0.948202	0.0126058	0.756882	SAOUHSC_00885	monovalent cation/H+ antiporter subunit E	subunit E of antiporter complex involved in resistance to high concentrations of Na+, K+, Li+ and/or alkali	GO:0031224//intrinsic to membrane	GO:0015075//ion transmembrane transporter activity;GO:0015291//secondary active transmembrane transporter activity;GO:0050136//NADH dehydrogenase (quinone) activity	GO:0006818//hydrogen transport;GO:0008152//metabolic process;GO:0030001//metal ion transport	K05569//multicomponent Na+:H+ antiporter subunit E
SAOUHSC_00886	-0.450536	1.06e-70	-0.541116	1.91e-99	-0.0905806	0.0013941	-0.51111	1.68e-91	-0.0605741	0.030261	0.0043843	0.84881	SAOUHSC_00886	monovalent cation/H+ antiporter subunit D	subunit D of antiporter complex involved in resistance to high concentrations of Na+, K+, Li+ and/or alkali contains an oxidoreductase domain catalyzes the transfer of electrons from NADH to ubiquinone	GO:0031224//intrinsic to membrane	GO:0005451//monovalent cation:hydrogen antiporter activity;GO:0050136//NADH dehydrogenase (quinone) activity	GO:0006818//hydrogen transport;GO:0030001//metal ion transport;GO:0022904//respiratory electron transport chain	K05568//multicomponent Na+:H+ antiporter subunit D
SAOUHSC_00887	-0.477737	1.63e-18	-0.575386	1.17e-25	-0.0976496	0.110526	-0.606117	1.65e-28	-0.12838	0.0352868	-0.0514187	0.30091	SAOUHSC_00887	monovalent cation/H+ antiporter subunit C	subunit C of antiporter complex involved in resistance to high concentrations of Na+, K+, Li+ and/or alkali	GO:0031224//intrinsic to membrane	GO:0015075//ion transmembrane transporter activity;GO:0016491//oxidoreductase activity;GO:0015291//secondary active transmembrane transporter activity	GO:0006818//hydrogen transport;GO:0030001//metal ion transport;GO:0022904//respiratory electron transport chain	K05567//multicomponent Na+:H+ antiporter subunit C
SAOUHSC_00888	-0.503174	4.46e-19	-0.550804	1.68e-22	-0.0476299	0.450464	-0.512582	2.72e-20	-0.00940822	0.87911	0.0690537	0.168601	SAOUHSC_00888	monovalent cation/H+ antiporter subunit B	subunit B of antiporter complex involved in resistance to high concentrations of Na+, K+, Li+ and/or alkali in the case of S. meliloti it was proved to be involved specifically with K+ transport	GO:0031224//intrinsic to membrane	GO:0015075//ion transmembrane transporter activity;GO:0015291//secondary active transmembrane transporter activity;GO:0003954//NADH dehydrogenase activity	GO:0006818//hydrogen transport;GO:0008152//metabolic process;GO:0030001//metal ion transport	K05566//multicomponent Na+:H+ antiporter subunit B
SAOUHSC_00889	-0.25898	2.06e-35	-0.526752	3.93e-130	-0.267772	1.25e-30	-0.466863	1.05e-106	-0.207883	8.87e-20	0.0442436	0.0230086	SAOUHSC_00889	monovalent cation/H+ antiporter subunit A	subunit A of antiporter complex involved in resistance to high concentrations of Na+, K+, Li+ and/or alkali	GO:0031224//intrinsic to membrane	GO:0022890//inorganic cation transmembrane transporter activity;GO:0015291//secondary active transmembrane transporter activity;GO:0050136//NADH dehydrogenase (quinone) activity	GO:0030003//cellular cation homeostasis;GO:0006818//hydrogen transport;GO:0030001//metal ion transport;GO:0022904//respiratory electron transport chain	K05565//multicomponent Na+:H+ antiporter subunit A
SAOUHSC_00890	-0.0056764	0.954996	-0.0100069	0.918324	-0.00433049	0.964484	-0.0725249	0.451108	-0.0668485	0.497852	-0.105444	0.275902	SAOUHSC_00890	hypothetical protein	conserved hypothetical protein	-	GO:0016772//transferase activity, transferring phosphorus-containing groups	GO:0006796//phosphate-containing compound metabolic process	K06347//kinase-associated protein B
SAOUHSC_00891	0.0503427	0.049682	0.0180418	0.48114	-0.0323009	0.21561	-0.0498344	0.0525902	-0.100177	0.000129353	-0.0926266	0.000349712	SAOUHSC_00891	cyclophilin-type peptidyl-prolyl cis-trans isomerase	peptidyl-prolyl cis-trans isomerase, cyclophilin-type, putative	-	GO:0016859//cis-trans isomerase activity	GO:0044267//cellular protein metabolic process	K03768//peptidyl-prolyl cis-trans isomerase B (cyclophilin B) [EC:5.2.1.8]
SAOUHSC_00892	0.85013	0	0.579706	0	-0.270423	1.39e-10	0.364537	0	-0.485593	4.04e-29	0.0981817	0.0553682	SAOUHSC_00892	hypothetical protein	conserved hypothetical protein	-	GO:0003676//nucleic acid binding	-	K07570//general stress protein 13
SAOUHSC_00893	1.13438	5.38e-12	0.176344	0.000110991	-0.958033	8.08e-137	0.19282	1.91e-05	-0.941557	2.07e-135	-0.0740577	0.117335	SAOUHSC_00893	FMN oxidoreductase	FMN oxidoreductase, putative	-	GO:0016651//oxidoreductase activity, acting on NAD(P)H;GO:0016646//oxidoreductase activity, acting on the CH-NH group of donors, NAD or NADP as acceptor;GO:0000166//nucleotide binding	GO:0008152//metabolic process	K00540//[EC:1.-.-.-]
SAOUHSC_00894	1.51968	2.17e-13	1.0677	1.63e-13	-0.451981	7.63e-37	0.149231	0.00447834	-1.37045	8.1e-241	-0.12303	0.0255512	rocD	ornithine--oxo-acid transaminase	ornithine aminotransferase, putative	GO:0044424//intracellular part	GO:0008483//transaminase activity;GO:0048037//cofactor binding	GO:0006560//proline metabolic process	K00819//ornithine--oxo-acid transaminase [EC:2.6.1.13]
SAOUHSC_00895	0.617561	1.75e-11	-0.289147	2.68e-41	-0.906708	0	-0.797991	7.47e-258	-1.41555	0	-0.49944	3.3e-113	SAOUHSC_00895	glutamate dehydrogenase	glutamate dehydrogenase, NAD-specific, putative	-	GO:0016639//oxidoreductase activity, acting on the CH-NH2 group of donors, NAD or NADP as acceptor	GO:0019752//carboxylic acid metabolic process	K00260//glutamate dehydrogenase [EC:1.4.1.2]
SAOUHSC_00896	-0.484543	2.33e-06	-0.225207	0.0206958	0.259336	0.0169843	-0.55816	4.71e-08	-0.0736166	0.517706	-0.299334	0.0021866	SAOUHSC_00896	hypothetical protein	conserved hypothetical protein	-	-	-	-
SAOUHSC_00897	-1.30677	1.67e-187	1.44705	0	2.75382	5.7e-12	0.77044	0	2.07721	5.88e-12	-0.129166	0.000308936	SAOUHSC_00897	hypothetical protein	conserved hypothetical protein	-	GO:0008081//phosphoric diester hydrolase activity	GO:0019400	K01126//glycerophosphoryl diester phosphodiesterase [EC:3.1.4.46]
SAOUHSC_00898	0.199903	0.0152941	-1.18219	1.08e-29	-1.38209	6.68e-41	-0.896526	8.18e-20	-1.09643	1.93e-29	-0.296596	0.000820176	SAOUHSC_00898	argininosuccinate lyase	catalyzes the formation of arginine from (N-L-arginino)succinate	GO:0044424//intracellular part	GO:0016842	GO:0006526//arginine biosynthetic process	K01755//argininosuccinate lyase [EC:4.3.2.1]
SAOUHSC_00899	0.367367	0.000350042	-1.44432	8.37e-25	-1.81169	2.66e-41	-1.248	1.56e-20	-1.61537	4.72e-36	-0.251889	0.0257606	SAOUHSC_00899	argininosuccinate synthase	catalyzes the formation of 2-N(omega)-(L-arginino)succinate from L-citrulline and L-aspartate in arginine biosynthesis, AMP-forming	GO:0044424//intracellular part	GO:0016879//ligase activity, forming carbon-nitrogen bonds;GO:0032559	GO:0006525//arginine metabolic process	K01940//argininosuccinate synthase [EC:6.3.4.5]
SAOUHSC_00900	0.4271	0	0.719505	0	0.292405	1.64e-10	0.697813	0	0.270713	1.57e-10	0.0349034	0.00772714	pgi	glucose-6-phosphate isomerase	functions in sugar metabolism in glycolysis and the Embden-Meyerhof pathways (EMP) and in gluconeogenesis catalyzes reversible isomerization of glucose-6-phosphate to fructose-6-phosphate member of PGI family	GO:0044424//intracellular part	GO:0016861//intramolecular oxidoreductase activity, interconverting aldoses and ketoses	GO:0006007//glucose catabolic process	K01810//glucose-6-phosphate isomerase [EC:5.3.1.9]
SAOUHSC_00901	1.92768	2.02e-12	1.19398	2.26e-12	-0.733694	1.58e-92	1.37348	2.2e-12	-0.554195	6.97e-58	0.288691	3.61e-07	SAOUHSC_00901	hypothetical protein	conserved hypothetical protein	-	-	-	-
SAOUHSC_00902	1.32197	1.96e-12	0.723809	2.31e-12	-0.598165	2.86e-68	0.793658	2.49e-12	-0.528316	7.12e-56	0.150261	0.00107368	SAOUHSC_00902	signal peptidase IA	Signal peptidase IA, putative	GO:0031224//intrinsic to membrane	GO:0070011//peptidase activity, acting on L-amino acid peptides	GO:0019538//protein metabolic process	K03100//signal peptidase I [EC:3.4.21.89]
SAOUHSC_00903	1.07697	0	0.569626	0	-0.507346	1.88e-52	0.634726	0	-0.442246	7.46e-42	0.0142014	0.73888	SAOUHSC_00903	signal peptidase IB	Signal peptidase IB, putative	GO:0031224//intrinsic to membrane	GO:0070011//peptidase activity, acting on L-amino acid peptides	GO:0019538//protein metabolic process	K03100//signal peptidase I [EC:3.4.21.89]
SAOUHSC_00904	0.504174	0	-0.087138	0.0142191	-0.591312	4.37e-70	-0.013192	0.704638	-0.517366	2.17e-56	0.0698677	0.041449	SAOUHSC_00904	exonuclease RexB	exonuclease RexB, putative	-	GO:0004527//exonuclease activity;GO:0043169//cation binding;GO:0043566//structure-specific DNA binding;GO:0051536//iron-sulfur cluster binding;GO:0003678//DNA helicase activity;GO:0032559	GO:0000725//recombinational repair	K01144//exodeoxyribonuclease V [EC:3.1.11.5]
SAOUHSC_00905	0.200128	3.77e-11	-0.315497	9.37e-30	-0.515625	5.96e-78	-0.215085	2.15e-15	-0.415213	7.77e-54	-0.0128384	0.624034	SAOUHSC_00905	ATP-dependent nuclease subunit A	ATP-dependent nuclease subunit A, putative	-	GO:0004527//exonuclease activity;GO:0043566//structure-specific DNA binding;GO:0003678//DNA helicase activity;GO:0032559	GO:0000725//recombinational repair	K01144//exodeoxyribonuclease V [EC:3.1.11.5];K03657//DNA helicase II / ATP-dependent DNA helicase PcrA [EC:3.6.4.12]
SAOUHSC_00906	0.567327	0	0.159228	0	-0.408098	2.44e-124	0.018888	0.314516	-0.548439	3.02e-216	-0.0706507	0.000213784	SAOUHSC_00906	hypothetical protein	conserved hypothetical protein	-	GO:0016823;GO:0016863//intramolecular oxidoreductase activity, transposing C=C bonds;GO:0043169//cation binding	-	K01826//5-carboxymethyl-2-hydroxymuconate isomerase [EC:5.3.3.10];K01618//[EC:4.1.1.-];K01726//[EC:4.2.1.-]
SAOUHSC_00907	-0.681465	1.37e-18	-0.914043	3.45e-30	-0.232578	0.0117395	-1.04771	3.96e-38	-0.366244	9.16e-05	-0.0250858	0.712318	SAOUHSC_00907	hypothetical protein	conserved hypothetical protein	GO:0031224//intrinsic to membrane	-	-	-
SAOUHSC_00908	-0.371096	1.02e-41	-0.58339	1.16e-94	-0.212294	6.42e-12	-0.494503	6e-72	-0.123407	4.31e-05	-0.128669	6.55e-07	SAOUHSC_00908	coenzyme A disulfide reductase	NADPH-dependent catalyzes the reduction of coenzyme A disulfide	GO:0044424//intracellular part	GO:0016668//oxidoreductase activity, acting on a sulfur group of donors, NAD(P) as acceptor;GO:0050662//coenzyme binding;GO:0000166//nucleotide binding	GO:0006457//protein folding;GO:0019725//cellular homeostasis	K08255//CoA-disulfide reductase [EC:1.8.1.14]
SAOUHSC_00909	0.298543	1.99e-10	0.041453	0.394758	-0.25709	6.38e-08	0.0680255	0.157248	-0.230518	8.95e-07	-0.0160053	0.743508	SAOUHSC_00909	hypothetical protein	conserved hypothetical protein	-	GO:0003824//catalytic activity	-	K07024//
SAOUHSC_00910	0.539144	0	0.240397	3.23e-13	-0.298748	1.48e-22	-0.00892589	0.792246	-0.54807	2.99e-67	-0.0144313	0.670408	SAOUHSC_00910	hypothetical protein	conserved hypothetical protein	-	GO:0016741	GO:0006730//one-carbon metabolic process	K00640//serine O-acetyltransferase [EC:2.3.1.30];K03593//ATP-binding protein involved in chromosome partitioning;K02612//ring-1,2-phenylacetyl-CoA epoxidase subunit PaaD
SAOUHSC_00911	-0.962211	3.55e-14	-0.905535	3.95e-13	0.0566756	0.708306	-0.782227	9.9e-11	0.179983	0.220696	0.00765319	0.94115	SAOUHSC_00911	hypothetical protein	conserved hypothetical protein	GO:0044464//cell part	GO:0016747//transferase activity, transferring acyl groups other than amino-acyl groups	-	K00680//[EC:2.3.1.-]
SAOUHSC_00912	-1.68201	1.95e-295	-1.30765	2.29e-207	0.374354	1.43e-10	-1.39617	1.3e-233	0.285836	1.16e-06	-0.0536085	0.11344	SAOUHSC_00912	ATP-dependent Clp protease ATP-binding subunit ClpB	ATP-dependent Clp protease, ATP-binding subunit ClpB	GO:0044424//intracellular part	GO:0016462//pyrophosphatase activity;GO:0032559	GO:0006950//response to stress;GO:0051604//protein maturation	K03695//ATP-dependent Clp protease ATP-binding subunit ClpB
SAOUHSC_00913	-0.533925	0.04101	-0.458675	0.0729814	0.0752493	0.794836	-0.169666	0.481672	0.364258	0.18034	-0.168638	0.48437	SAOUHSC_00913	hypothetical protein	conserved hypothetical protein	-	GO:0003676//nucleic acid binding;GO:0001071//nucleic acid binding transcription factor activity	GO:0006351//transcription, DNA-dependent	K05817//LysR family transcriptional regulator, hca operon transcriptional activator;K02521//LysR family transcriptional regulator, positive regulator for ilvC;K11921//LysR family transcriptional regulator
SAOUHSC_00914	-0.0147786	0.986298	-1.24538	0.0478742	-1.23061	0.0552182	-0.516937	0.344088	-0.502158	0.365194	0.0690537	0.883484	SAOUHSC_00914	2-isopropylmalate synthase	2-isopropylmalate synthase, putative	-	GO:0046912//transferase activity, transferring acyl groups, acyl groups converted into alkyl on transfer;GO:0016747//transferase activity, transferring acyl groups other than amino-acyl groups	GO:0043436	K01649//2-isopropylmalate synthase [EC:2.3.3.13]
SAOUHSC_00915	-0.450575	0.249078	-0.76417	0.0615338	-0.313596	0.48647	-0.0612575	0.866318	0.389317	0.328532	-0.252874	0.49477	SAOUHSC_00915	hypothetical protein	conserved hypothetical protein	-	-	-	K07566//tRNA threonylcarbamoyladenosine biosynthesis protein
SAOUHSC_00916	-0.158962	0.48467	-0.678456	0.00582662	-0.519494	0.0446478	-0.347012	0.131239	-0.18805	0.435752	0.0212252	0.919554	SAOUHSC_00916	hypothetical protein	conserved hypothetical protein	-	-	-	-
SAOUHSC_00917	-0.920142	1.09e-08	-0.984098	1.11e-09	-0.0639565	0.740972	-0.576213	0.000109168	0.343929	0.055623	0.00658964	0.959726	SAOUHSC_00917	hypothetical protein	conserved hypothetical protein	-	-	-	K06910//
SAOUHSC_00919	0.309322	0	0.30645	0	-0.0028717	0.944078	-0.11281	0.0122071	-0.422132	5.32e-22	-0.0749202	0.0939454	SAOUHSC_00919	hypothetical protein	conserved hypothetical protein	-	-	-	-
SAOUHSC_00920	-1.72752	0	-1.83822	0	-0.110707	0.000280634	-1.43922	0	0.288297	3.19e-11	-0.159495	1.4e-22	SAOUHSC_00920	3-oxoacyl-(acyl carrier protein) synthase III	FabH beta-ketoacyl-acyl carrier protein synthase III catalyzes the condensation of acetyl-CoA with malonyl-ACP to initiate cycles of fatty acid elongation differs from 3-oxoacyl-(acyl carrier protein) synthase I and II in that it utilizes CoA thioesters as primers rather than acyl-ACPs	GO:0044424//intracellular part	GO:0004312//fatty acid synthase activity	GO:0006631//fatty acid metabolic process	K00648//3-oxoacyl-[acyl-carrier-protein] synthase III [EC:2.3.1.180]
SAOUHSC_00921	-1.58374	0	-1.77353	0	-0.189789	9.2e-20	-1.43834	0	0.145397	0	-0.208823	1.57e-71	SAOUHSC_00921	3-oxoacyl- synthase	3-oxoacyl- synthase, putative	-	GO:0004312//fatty acid synthase activity	GO:0006631//fatty acid metabolic process	K09458//3-oxoacyl-[acyl-carrier-protein] synthase II [EC:2.3.1.179]
SAOUHSC_00922	0.591246	0.00998504	0.00700221	0.974194	-0.584243	0.0127202	-0.560006	0.0439518	-1.15125	7.03e-06	0.110874	0.65113	SAOUHSC_00922	hypothetical protein	conserved hypothetical protein	-	-	-	-
SAOUHSC_00923	2.3718	5.91e-14	-0.467777	0.132459	-2.83958	2.51e-42	-1.77997	4.23e-06	-4.15177	7.9e-60	-0.47638	0.122005	SAOUHSC_00923	hypothetical protein	conserved hypothetical protein	GO:0031224//intrinsic to membrane	-	GO:0051234//establishment of localization	K15581//oligopeptide transport system permease protein
SAOUHSC_00924	2.54922	2.8e-13	-1.26133	0.00279848	-3.81055	3.5e-45	-0.693815	0.0661536	-3.24304	2.16e-40	0.427508	0.165353	SAOUHSC_00924	hypothetical protein	conserved hypothetical protein	GO:0031224//intrinsic to membrane	-	GO:0051234//establishment of localization	K15582//oligopeptide transport system permease protein
SAOUHSC_00925	1.79073	0	-0.69017	0.0075106	-2.4809	4.52e-38	-1.15437	3.11e-05	-2.9451	1.5e-46	-0.369067	0.126789	SAOUHSC_00925	hypothetical protein	conserved hypothetical protein	-	GO:0022892;GO:0017111//nucleoside-triphosphatase activity;GO:0032559	GO:0009207;GO:0006810//transport	K15583//oligopeptide transport system ATP-binding protein
SAOUHSC_00926	1.70111	0	-0.526671	0.0475028	-2.22779	1.76e-28	-1.83887	2.71e-08	-3.53998	1.94e-46	-0.277122	0.271488	SAOUHSC_00926	oligopeptide ABC transporter ATP-binding protein	oligopeptide ABC transporter, ATP-binding protein, putative	-	GO:0017111//nucleoside-triphosphatase activity;GO:0032559	GO:0009207;GO:0006810//transport	K10823//oligopeptide transport system ATP-binding protein
SAOUHSC_00927	1.51947	3.67e-13	-0.704478	6.72e-06	-2.22395	1.79e-73	-1.57504	2.46e-18	-3.09451	8.33e-108	-0.554383	0.000240662	SAOUHSC_00927	oligopeptide ABC transporter substrate-binding protein	oligopeptide ABC transporter, substrate-binding protein, putative	-	GO:0016791//phosphatase activity	GO:0051234//establishment of localization	K15580//oligopeptide transport system substrate-binding protein
SAOUHSC_00928	0.71154	0.115274	-0.269838	0.624218	-0.981378	0.043912	-0.849512	0.154606	-1.56105	0.00344162	-0.111519	0.834538	SAOUHSC_00928	oligopeptide ABC transporter substrate-binding protein	oligopeptide ABC transporter, substrate-binding protein, putative	-	-	GO:0051234//establishment of localization	K02035//peptide/nickel transport system substrate-binding protein
SAOUHSC_00929	-0.166782	0.780158	0.38022	0.452074	0.547001	0.315194	-0.838865	0.187461	-0.672083	0.311788	-0.252874	0.661318	SAOUHSC_00929	oligopeptide ABC transporter ATP-binding protein	oligopeptide ABC transporter, ATP-binding protein, putative	-	GO:0022892;GO:0017111//nucleoside-triphosphatase activity;GO:0032559	GO:0009207;GO:0006810//transport	K02031//peptide/nickel transport system ATP-binding protein
SAOUHSC_00930	0.0649486	0.851494	-0.172321	0.65295	-0.23727	0.53417	-0.118388	0.752258	-0.183336	0.62236	0.382212	0.257896	SAOUHSC_00930	oligopeptide ABC transporter ATP-binding protein	oligopeptide ABC transporter, ATP-binding protein, putative	-	GO:0022892;GO:0017111//nucleoside-triphosphatase activity;GO:0032559	GO:0009207;GO:0006810//transport	K10823//oligopeptide transport system ATP-binding protein
SAOUHSC_00931	0.768792	0.000134168	0.296735	0.171677	-0.472057	0.0157786	0.16872	0.443372	-0.600072	0.00244892	-0.176703	0.453022	SAOUHSC_00931	oligopeptide ABC transporter permease	oligopeptide ABC transporter, permease protein, putative	GO:0031224//intrinsic to membrane	-	GO:0051234//establishment of localization	K02033//peptide/nickel transport system permease protein
SAOUHSC_00932	0.273328	0.215114	0.235367	0.286018	-0.0379613	0.860086	-0.00412428	0.987608	-0.277452	0.214834	-0.179974	0.447732	SAOUHSC_00932	oligopeptide ABC transporter permease	oligopeptide ABC transporter, permease protein, putative	GO:0031224//intrinsic to membrane	-	GO:0051234//establishment of localization	K02034//peptide/nickel transport system permease protein
SAOUHSC_00933	-0.132241	1.07e-06	-0.345153	4.82e-35	-0.212912	3.91e-13	-0.539186	4.91e-79	-0.406945	9.73e-42	-0.158677	3.25e-09	SAOUHSC_00933	tryptophanyl-tRNA synthetase	catalyzes a two-step reaction, first charging a tryptophan molecule by linking its carboxyl group to the alpha-phosphate of ATP, followed by transfer of the aminoacyl-adenylate to its tRNA	GO:0044424//intracellular part	GO:0004812//aminoacyl-tRNA ligase activity;GO:0032559	GO:0006418//tRNA aminoacylation for protein translation	K01867//tryptophanyl-tRNA synthetase [EC:6.1.1.2]
SAOUHSC_00934	1.06156	0	0.234116	0	-0.827448	0	0.124067	0	-0.937497	0	0.0853366	4.16e-08	spxA	transcriptional regulator Spx	the anti-alpha factor Spx interacts with RNA polymerase alpha subunit C-terminal domain in a region that interacts with the sigma 70 subunit and may interfere with activation of promoters in Bacillus subtilis this protein is a substrate for ClpXP protease blocks transcription of the competence regulatory gene encoded by the srf operon regulates a number of genes involved in thiol homeostasis incl…	GO:0044424//intracellular part	-	-	K00537//arsenate reductase [EC:1.20.4.1]
SAOUHSC_00935	0.825124	2.11e-11	0.425488	2.32e-11	-0.399636	1.54e-59	0.597433	2.07e-11	-0.22769	5.81e-22	0.198664	2.49e-11	SAOUHSC_00935	adaptor protein	enables recognition and targeting of proteins for proteolysis, involved in negative regulation of competence	-	GO:0005515//protein binding	-	-
SAOUHSC_00936	0.333484	0.298334	-0.223852	0.532002	-0.557335	0.103803	-0.273011	0.443256	-0.606495	0.0761554	0.312979	0.325446	SAOUHSC_00936	hypothetical protein	conserved hypothetical protein	-	-	-	K06198//competence protein CoiA
SAOUHSC_00937	0.426945	0	0.194755	0	-0.23219	8.1e-26	0.274247	0	-0.152698	1.61e-12	0.148795	1.21e-10	SAOUHSC_00937	oligoendopeptidase F	-	-	GO:0046914//transition metal ion binding;GO:0004175//endopeptidase activity	GO:0019538//protein metabolic process	K08602//oligoendopeptidase F [EC:3.4.24.-]
SAOUHSC_00938	0.940677	2.94e-12	0.368215	3.17e-12	-0.572461	6.99e-41	0.358192	3.23e-12	-0.582484	7.49e-43	0.132987	0.00860432	SAOUHSC_00938	hypothetical protein	conserved hypothetical protein	-	GO:0016772//transferase activity, transferring phosphorus-containing groups	GO:0006796//phosphate-containing compound metabolic process	-
SAOUHSC_00939	1.06529	0	0.377231	8.44e-09	-0.688059	9.23e-35	0.362999	2.48e-08	-0.702291	1.34e-36	-0.100057	0.156801	SAOUHSC_00939	hypothetical protein	conserved hypothetical protein	-	GO:0005506//iron ion binding	GO:0015669//gas transport	K06886//hemoglobin
SAOUHSC_00940	0.548508	0	0.105325	0.131831	-0.443183	1.15e-11	-0.008197	0.90836	-0.556705	3.34e-17	-0.0764023	0.286302	SAOUHSC_00940	hypothetical protein	conserved hypothetical protein	-	GO:0009975//cyclase activity;GO:0016765//transferase activity, transferring alkyl or aryl (other than methyl) groups	GO:0006164//purine nucleotide biosynthetic process	K00799//glutathione S-transferase [EC:2.5.1.18]
SAOUHSC_00941	0.612407	3.44e-12	0.164141	0.00309396	-0.448266	2.22e-18	0.093827	0.0920162	-0.51858	6.47e-24	-0.164774	0.00471414	SAOUHSC_00941	hypothetical protein	conserved hypothetical protein	-	-	-	-
SAOUHSC_00942	0.528087	0	0.0311851	0.422538	-0.496902	2.66e-42	0.107196	0.00485986	-0.420891	3.89e-32	-0.181613	5.77e-06	SAOUHSC_00942	GTP pyrophosphokinase	GTP pyrophosphokinase, putative	-	GO:0016778	GO:0006796//phosphate-containing compound metabolic process;GO:0006163//purine nucleotide metabolic process	K07816//putative GTP pyrophosphokinase [EC:2.7.6.5]
SAOUHSC_00943	0.412057	2.64e-11	0.0445413	0.141842	-0.367516	8.17e-37	-0.0180786	0.552268	-0.430135	1.38e-49	-0.173679	2.72e-08	ppnK	inorganic polyphosphate/ATP-NAD kinase	catalyzes the phosphorylation of NAD to NADP	GO:0044424//intracellular part	GO:0016301//kinase activity;GO:0043169//cation binding;GO:0032559	GO:0006796//phosphate-containing compound metabolic process	K00858//NAD+ kinase [EC:2.7.1.23]
SAOUHSC_00944	-0.268006	6.71e-07	-0.634887	1.02e-28	-0.366881	2.18e-09	-0.658	4.88e-31	-0.389994	1.64e-10	-0.175032	0.000802172	SAOUHSC_00944	hypothetical protein	conserved hypothetical protein	-	GO:0003676//nucleic acid binding;GO:0016866//intramolecular transferase activity	GO:0009451//RNA modification	K06180//23S rRNA pseudouridine1911/1915/1917 synthase [EC:5.4.99.23]
SAOUHSC_00945	-0.539187	5.15e-33	-0.841073	3.59e-71	-0.301886	1.26e-08	-0.773277	5.16e-63	-0.234089	6.67e-06	-0.223206	1.02e-07	SAOUHSC_00945	magnesium transporter	-	GO:0044464//cell part	GO:0046873//metal ion transmembrane transporter activity	GO:0070838//divalent metal ion transport	K06213//magnesium transporter
SAOUHSC_00946	-0.533465	5.48e-49	-0.856271	7.02e-112	-0.322806	4.71e-14	-0.773485	4.5e-96	-0.24002	9.69e-09	-0.0861677	0.0090126	SAOUHSC_00946	hypothetical protein	conserved hypothetical protein	GO:0031224//intrinsic to membrane	GO:0015078//hydrogen ion transmembrane transporter activity;GO:0015291//secondary active transmembrane transporter activity	GO:0030001//metal ion transport	K03455//monovalent cation:H+ antiporter-2, CPA2 family
SAOUHSC_00947	0.0375123	0.0616888	-0.10552	2.48e-07	-0.143032	7e-12	-0.1903	2.25e-20	-0.227812	1.86e-27	-0.0661334	0.00102241	SAOUHSC_00947	enoyl-(acyl carrier protein) reductase	Catalyzes a key regulatory step in fatty acid biosynthesis	-	GO:0005488//binding;GO:0004312//fatty acid synthase activity	GO:0006631//fatty acid metabolic process	K00208//enoyl-[acyl-carrier protein] reductase I [EC:1.3.1.9]
SAOUHSC_00948	-0.335793	1.4e-34	-0.372527	3.21e-42	-0.0367345	0.21685	-0.610745	1.41e-103	-0.274952	3.65e-19	-0.189708	5.07e-13	SAOUHSC_00948	hypothetical protein	conserved hypothetical protein	-	-	-	K03548//putative permease
SAOUHSC_00949	0.224781	0.033307	-0.357187	0.00215778	-0.581967	3.95e-07	-0.315648	0.00584306	-0.540428	1.7e-06	-0.27887	0.01427	SAOUHSC_00949	hypothetical protein	conserved hypothetical protein	GO:0044464//cell part	GO:0005343//organic acid:sodium symporter activity	GO:0030001//metal ion transport	K03310//alanine or glycine:cation symporter, AGCS family
SAOUHSC_00950	0.578875	2.7e-08	0.00859257	0.938434	-0.570282	7.91e-08	0.00111885	0.991154	-0.577756	4.2e-08	-0.0395388	0.730582	SAOUHSC_00950	hypothetical protein	conserved hypothetical protein	-	GO:0003824//catalytic activity	-	K07214//enterochelin esterase and related enzymes;K01066//esterase / lipase [EC:3.1.1.-]
SAOUHSC_00951	0.416362	8.94e-13	1.18838	2.47e-12	0.772013	3.53e-11	0.824258	0	0.407896	3.35e-11	-0.013611	0.56818	SAOUHSC_00951	hypothetical protein	similar to 2'-5' RNA ligase	GO:0044464//cell part	GO:0003824//catalytic activity	GO:0044260	K01975//2'-5' RNA ligase [EC:6.5.1.-]
SAOUHSC_00952	-0.116339	0.000810604	-0.236789	1.8e-11	-0.12045	0.00109106	-0.374989	1e-25	-0.25865	4.95e-12	-0.0956145	0.00500702	SAOUHSC_00952	hypothetical protein	conserved hypothetical protein	GO:0031224//intrinsic to membrane	-	GO:0051704;GO:0006810//transport	K08161//MFS transporter, DHA1 family, multidrug resistance protein
SAOUHSC_00953	0.364712	9.42e-12	0.109475	0.000323652	-0.255237	3.48e-18	-0.0225444	0.465742	-0.387257	1.11e-38	0.055211	0.070044	SAOUHSC_00953	diacylglycerol glucosyltransferase	processive catalyzes the formation of mono-, di- and tri-glucosyldiacylglycerol by the progressive transfer of glucosyl residues to diacylglycerol involved in the formation of membrane glycolipids	GO:0044464//cell part	GO:0005488//binding;GO:0008375//acetylglucosaminyltransferase activity	GO:0065008;GO:0000270//peptidoglycan metabolic process;GO:0045229//external encapsulating structure organization;GO:0006664//glycolipid metabolic process;GO:0019276//UDP-N-acetylgalactosamine metabolic process;GO:0030258//lipid modification	K03429//1,2-diacylglycerol 3-glucosyltransferase [EC:2.4.1.157]
SAOUHSC_00954	-0.377977	4.51e-23	-0.467149	8e-34	-0.089172	0.0345662	-0.531462	4.15e-43	-0.153485	0.000285292	-0.077653	0.0295274	SAOUHSC_00954	UDP-N-acetylmuramoylalanyl-D-glutamate--L-lysine ligase	involved in cell wall formation peptidoglycan synthesis cytoplasmic enzyme catalyzes the addition of lysine to UDP-N-acetylmuramoyl-L-alanyl-D-glutamate forming UDP-N-acetylmuramoyl-L-alanyl-D-glutamyl-L-lysine	GO:0044424//intracellular part	GO:0016881//acid-amino acid ligase activity;GO:0032559	GO:0000270//peptidoglycan metabolic process;GO:0045229//external encapsulating structure organization;GO:0065008;GO:0042546//cell wall biogenesis	K05362//UDP-N-acetylmuramoyl-L-alanyl-D-glutamate-L-lysine ligase [EC:6.3.2.7]
SAOUHSC_00955	-0.411162	8.58e-07	-0.505824	1.99e-09	-0.0946619	0.307692	-0.536837	1.64e-10	-0.125674	0.174139	-0.164249	0.0369462	SAOUHSC_00955	hypothetical protein	conserved hypothetical protein	-	-	-	-
SAOUHSC_00956	-0.575697	9.63e-84	-0.608186	1.54e-93	-0.0324891	0.333274	-0.659688	8.52e-110	-0.0839914	0.0124168	-0.0994562	0.00021529	prfC	peptide chain release factor 3	stimulates the release of release factors 1 and 2 from the ribosome after hydrolysis of the ester bond in peptidyl-tRNA has occurred GDP/GTP-binding protein	GO:0044424//intracellular part	GO:0017111//nucleoside-triphosphatase activity;GO:0003747//translation release factor activity;GO:0032561//guanyl ribonucleotide binding	GO:0009207;GO:0006415//translational termination	K02837//peptide chain release factor 3
SAOUHSC_00957	-1.11313	5.92e-221	-1.13412	3.99e-231	-0.0209882	0.628544	-1.23885	7.48e-271	-0.125719	0.0041158	-0.295621	4.67e-23	SAOUHSC_00957	hypothetical protein	conserved hypothetical protein	GO:0031224//intrinsic to membrane	-	-	K05794//tellurite resistance protein TerC
SAOUHSC_00958	-0.344803	4.43e-25	-0.48726	9.2e-47	-0.142458	0.000115021	-0.480157	2.17e-46	-0.135354	0.00021543	-0.225083	2.43e-12	SAOUHSC_00958	serine protease HtrA	serine protease HtrA, putative	GO:0031224//intrinsic to membrane	GO:0004175//endopeptidase activity	GO:0019538//protein metabolic process	K01362//[EC:3.4.21.-]
SAOUHSC_00959	-0.333991	1.84e-20	-0.454415	1.6e-35	-0.120423	0.00241714	-0.539999	6.61e-49	-0.206008	2.5e-07	-0.168418	1.01e-06	SAOUHSC_00959	hypothetical protein	conserved hypothetical protein	-	GO:0015075//ion transmembrane transporter activity;GO:0003824//catalytic activity	GO:0006811//ion transport	K03498//trk system potassium uptake protein TrkH
SAOUHSC_00960	0.21507	6.51e-06	-0.212412	3.22e-05	-0.427482	2.55e-17	-0.282975	3.38e-08	-0.498045	8.32e-23	-0.0579417	0.239992	SAOUHSC_00960	hypothetical protein	conserved hypothetical protein	-	GO:0008252//nucleotidase activity	GO:0009117//nucleotide metabolic process	K01119//2',3'-cyclic-nucleotide 2'-phosphodiesterase [EC:3.1.4.16]
SAOUHSC_00961	1.74011	0.000110408	0.117185	0.837512	-1.62292	0.000333114	-0.195009	0.763048	-1.93512	4.19e-05	-0.0564772	0.932288	SAOUHSC_00961	hypothetical protein	conserved hypothetical protein	-	-	-	K02250//competence protein ComK
SAOUHSC_00962	0.978269	2.73e-10	-1.17726	1.79e-07	-2.15553	1.08e-28	-1.49491	2.35e-10	-2.47318	2.65e-34	-0.477581	0.0156461	SAOUHSC_00962	hypothetical protein	conserved hypothetical protein	-	-	-	-
SAOUHSC_00963	0.287168	0	0.340854	0	0.0536859	0.168664	0.478138	0	0.19097	4.3e-07	0.143948	0.00043637	SAOUHSC_00963	lipoyltransferase and lipoate-protein ligase	lipoyltransferase and lipoate-protein ligase, putative	GO:0044424//intracellular part	GO:0016772//transferase activity, transferring phosphorus-containing groups;GO:0032559	GO:0018065//protein-cofactor linkage	K03800//lipoate-protein ligase A [EC:2.7.7.63]
SAOUHSC_00964	-0.312557	1.43e-08	-0.174304	0.00110303	0.138252	0.0169218	-0.211509	7.2e-05	0.101047	0.0804144	0.20753	2.77e-05	SAOUHSC_00964	hypothetical protein	conserved hypothetical protein	-	-	-	-
SAOUHSC_00965	-0.331798	1.31e-27	-0.254545	1.49e-17	0.0772532	0.0172722	-0.278003	7.94e-21	0.0537946	0.0959894	0.13522	9.92e-07	SAOUHSC_00965	hypothetical protein	conserved hypothetical protein	-	GO:0016787//hydrolase activity	-	K07052//
SAOUHSC_00966	-0.665304	0.0107142	-0.865537	0.00123142	-0.200233	0.514518	-0.424371	0.0838266	0.240933	0.396568	0.103405	0.641688	SAOUHSC_00966	hypothetical protein	conserved hypothetical protein	-	-	-	-
SAOUHSC_00967	-9.8693	0.55516	-9.8693	0.541414			-9.8693	0.52385			0.0690537	0.964408	SAOUHSC_00967	hypothetical protein	-	-	-	-	-
SAOUHSC_00968	-0.269351	0.389104	-0.510846	0.11319	-0.241495	0.483438	-0.246848	0.418332	0.0225036	0.94876	0.229518	0.409496	SAOUHSC_00968	hypothetical protein	conserved hypothetical protein	-	-	-	K02004//putative ABC transport system permease protein
SAOUHSC_00969	-0.49693	0.322332	-0.641807	0.207502	-0.144876	0.795908	-0.690966	0.172977	-0.194036	0.726638	-0.930946	0.0785108	SAOUHSC_00969	hypothetical protein	conserved hypothetical protein	-	-	-	-
SAOUHSC_00970	-0.308801	0.386628	-0.812426	0.0347718	-0.503625	0.224408	-0.446548	0.211102	-0.137747	0.717318	-0.298678	0.391258	SAOUHSC_00970	ABC transporter ATP-binding protein	ABC transporter, ATP-binding protein, putative	-	GO:0017111//nucleoside-triphosphatase activity;GO:0032559	GO:0009207	K02003//putative ABC transport system ATP-binding protein
SAOUHSC_00971	0.755035	4.76e-13	0.324268	4.77e-05	-0.430767	2.07e-09	-0.0763644	0.368526	-0.831399	1.25e-27	0.165269	0.0420798	SAOUHSC_00971	hypothetical protein	conserved hypothetical protein	-	-	-	-
SAOUHSC_00972	-1.77085	2.1e-09	-1.20474	5.69e-06	0.56611	0.127706	-0.978268	0.000107158	0.792585	0.0254202	0.357179	0.0732078	SAOUHSC_00972	hypothetical protein	conserved hypothetical protein	-	-	-	-
SAOUHSC_00975	0.108338	0.000511524	0.601049	7.51e-12	0.492711	1.16e-11	0.809821	8.3e-12	0.701483	1.27e-11	1.02583	9.42e-12	SAOUHSC_00975	hypothetical protein	conserved hypothetical protein	-	-	-	K15977//putative oxidoreductase
SAOUHSC_00976	0.3646	0.0693348	-0.0248339	0.91087	-0.389434	0.0589868	-0.0739935	0.731452	-0.438593	0.0332776	-0.212128	0.334954	SAOUHSC_00976	hypothetical protein	conserved hypothetical protein	-	GO:0022890//inorganic cation transmembrane transporter activity	GO:0034755//iron ion transmembrane transport	K02016//iron complex transport system substrate-binding protein
SAOUHSC_00977	0.521929	0.093279	0.15466	0.63628	-0.367269	0.236232	0.212415	0.51126	-0.309513	0.307836	0.280558	0.380586	SAOUHSC_00977	hypothetical protein	conserved hypothetical protein	-	-	-	-
SAOUHSC_00978	0.148633	0.277522	-0.346314	0.0200898	-0.494947	0.000872638	-0.413507	0.00560282	-0.56214	0.000162356	0.211276	0.113848	SAOUHSC_00978	hypothetical protein	conserved hypothetical protein	-	-	-	-
SAOUHSC_00979	0.710197	0	0.445808	3.91e-10	-0.264389	4.44e-05	0.265104	0.000277594	-0.445093	1.79e-11	-0.00588201	0.939378	SAOUHSC_00979	hypothetical protein	conserved hypothetical protein	-	GO:0016407//acetyltransferase activity	-	K06977//;K00680//[EC:2.3.1.-]
SAOUHSC_00980	0.19726	1.9e-11	0.213776	1.8e-11	0.0165165	0.550064	0.130478	3.14e-06	-0.0667821	0.0162504	0.0779063	0.00582414	SAOUHSC_00980	1,4-dihydroxy-2-naphthoate octaprenyltransferase	catalyzes the formation of dimethylmenaquinone from 1,4-dihydroxy-2-naphthoate and octaprenyl diphosphate	GO:0031224//intrinsic to membrane	GO:0016765//transferase activity, transferring alkyl or aryl (other than methyl) groups	GO:0009233	K02548//1,4-dihydroxy-2-naphthoate octaprenyltransferase [EC:2.5.1.74 2.5.1.-]
SAOUHSC_00981	-1.33482	4.14e-12	-0.529506	0.00141233	0.805313	0.000175718	-0.443314	0.00615302	0.891505	2.17e-05	-0.177458	0.25108	SAOUHSC_00981	hypothetical protein	conserved hypothetical protein	-	-	-	K02552//menaquinone-specific isochorismate synthase [EC:5.4.4.2]
SAOUHSC_00982	-1.03628	6.66e-83	-0.40765	1.38e-17	0.62863	4.95e-14	-0.261804	1.38e-08	0.774475	1.39e-13	0.0710224	0.102601	SAOUHSC_00982	hypothetical protein	conserved hypothetical protein	-	GO:0050486//intramolecular transferase activity, transferring hydroxy groups	GO:0008152//metabolic process	K02552//menaquinone-specific isochorismate synthase [EC:5.4.4.2]
SAOUHSC_00983	-1.11754	1.12e-180	-0.402055	4.93e-32	0.715481	4.17e-12	-0.399625	2.99e-32	0.717911	4.68e-12	-0.0326209	0.30375	SAOUHSC_00983	2-succinyl-6-hydroxy-2, 4-cyclohexadiene-1-carboxylic acid synthase/2-oxoglutarate decarboxylase	-	-	GO:0046914//transition metal ion binding;GO:0019842//vitamin binding;GO:0016744	GO:0009233	K02551//2-succinyl-5-enolpyruvyl-6-hydroxy-3-cyclohexene-1-carboxylate synthase [EC:2.2.1.9]
SAOUHSC_00984	-1.28233	4.14e-136	-0.446232	6.61e-24	0.836097	4.5e-13	-0.411513	3.67e-21	0.870815	5.21e-13	-0.0778871	0.0582886	SAOUHSC_00984	hypothetical protein	conserved hypothetical protein	-	GO:0016835//carbon-oxygen lyase activity;GO:0008238//exopeptidase activity	GO:0009233	K08680//2-succinyl-6-hydroxy-2,4-cyclohexadiene-1-carboxylate synthase [EC:4.2.99.20]
SAOUHSC_00985	-0.356289	2.07e-72	-0.186357	1.55e-22	0.169932	2.07e-11	-0.307214	5.52e-57	0.0490748	0.020017	-0.149999	1.44e-15	SAOUHSC_00985	naphthoate synthase	catalyzes the formation of 1,4-dihydroxy-2-naphthoate from O-succinylbenzoyl-CoA	-	GO:0016833//oxo-acid-lyase activity	GO:0009233	K01661//naphthoate synthase [EC:4.1.3.36]
SAOUHSC_00986	0.201941	0.340062	-0.532629	0.0272302	-0.734569	0.00203698	-0.739329	0.00281732	-0.94127	0.000117751	-0.190813	0.396948	SAOUHSC_00986	cysteine protease	cysteine protease, putative	GO:0044424//intracellular part	GO:0016787//hydrolase activity;GO:0004866//endopeptidase inhibitor activity	GO:0010466//negative regulation of peptidase activity;GO:0051704	-
SAOUHSC_00987	0.280366	0.00578112	-0.983419	6.45e-15	-1.26378	8.77e-25	-0.87338	1.03e-12	-1.15375	4.67e-22	-0.0846115	0.428744	SAOUHSC_00987	cysteine protease	cysteine protease precursor, putative	-	GO:0004175//endopeptidase activity	GO:0051704;GO:0019538//protein metabolic process	K13715//staphopain B [EC:3.4.22.-]
SAOUHSC_00988	0.319122	0.00376034	-1.03284	1.06e-13	-1.35196	8.71e-24	-1.082	6.28e-15	-1.40112	1.72e-25	-0.100871	0.38883	SAOUHSC_00988	glutamyl endopeptidase	glutamyl endopeptidase precursor, putative	-	GO:0004175//endopeptidase activity	GO:0051704;GO:0019538//protein metabolic process	K01318//glutamyl endopeptidase [EC:3.4.21.19]
SAOUHSC_00989	0.355929	1.9e-09	-0.737617	4.81e-25	-1.09355	4.8e-57	-0.731192	3.9e-25	-1.08712	1.47e-57	-0.181242	0.0047289	SAOUHSC_00989	hypothetical protein	conserved hypothetical protein	-	GO:0008483//transaminase activity;GO:0048037//cofactor binding;GO:0016846//carbon-sulfur lyase activity	GO:0008652//cellular amino acid biosynthetic process	K00841//aminotransferase [EC:2.6.1.-]
SAOUHSC_00991	1.16985	1.66e-13	0.079074	0.371766	-1.09077	8.48e-49	0.610272	6.99e-14	-0.559575	8.19e-17	0.409666	7.95e-07	SAOUHSC_00991	hypothetical protein	conserved hypothetical protein	GO:0044464//cell part	GO:0016747//transferase activity, transferring acyl groups other than amino-acyl groups	-	K00680//[EC:2.3.1.-];K11941//glucans biosynthesis protein C [EC:2.1.-.-];K13663//acyltransferase [EC:2.3.1.-];K13664//acyltransferase [EC:2.3.1.-]
SAOUHSC_00992	0.314625	0.163902	-0.266958	0.287398	-0.581583	0.0164624	-0.706908	0.00829894	-1.02153	8.12e-05	0.245211	0.277412	SAOUHSC_00992	MarR family transcriptional regulator	transcriptional regulator, MarR family, putative	GO:0044464//cell part	GO:0003676//nucleic acid binding;GO:0001071//nucleic acid binding transcription factor activity	GO:0006351//transcription, DNA-dependent	-
SAOUHSC_00993	0.155146	0.868368	0.117185	0.90038	-0.0379613	0.967588	-0.931974	0.49265	-1.08712	0.405072	0.654016	0.496222	SAOUHSC_00993	hypothetical protein	conserved hypothetical protein	-	-	-	-
SAOUHSC_00994	-1.29094	0	-1.98742	0	-0.696481	9.03e-144	-2.0327	0	-0.741754	3.35e-163	-0.236191	4.87e-52	SAOUHSC_00994	bifunctional autolysin	bifunctional autolysin precursor, putative	-	GO:0004553//hydrolase activity, hydrolyzing O-glycosyl compounds;GO:0016811//hydrolase activity, acting on carbon-nitrogen (but not peptide) bonds, in linear amides	GO:0000270//peptidoglycan metabolic process;GO:0045229//external encapsulating structure organization;GO:0044036//cell wall macromolecule metabolic process	K13714//bifunctional autolysin [EC:3.5.1.28 3.2.1.96]
SAOUHSC_00995	-0.963327	1.94e-09	-1.27214	3.78e-14	-0.308815	0.128837	-1.30571	6.11e-15	-0.342378	0.0910106	-0.34399	0.0150932	SAOUHSC_00995	hypothetical protein	conserved hypothetical protein	-	GO:0016407//acetyltransferase activity	-	K00680//[EC:2.3.1.-]
SAOUHSC_00996	0.732699	8.7e-13	0.760095	1.2e-12	0.0273959	0.463788	0.782947	1.1e-12	0.0502476	0.173778	0.188845	2.97e-05	SAOUHSC_00996	hypothetical protein	conserved hypothetical protein	-	-	-	-
SAOUHSC_00997	0.835062	0	0.777544	0	-0.0575184	0.0324764	0.892829	0	0.057767	0.0272046	0.252393	0	SAOUHSC_00997	hypothetical protein	conserved hypothetical protein	-	-	-	-
SAOUHSC_00998	2.77589	0	2.27178	0	-0.504112	7.81e-160	2.47258	0	-0.30331	2.94e-64	0.385123	0	SAOUHSC_00998	methicillin resistance protein FmtA	fmt protein, putative	GO:0016020//membrane	GO:0016812//hydrolase activity, acting on carbon-nitrogen (but not peptide) bonds, in cyclic amides;GO:0008238//exopeptidase activity;GO:0016742//hydroxymethyl-, formyl- and related transferase activity	GO:0045229//external encapsulating structure organization;GO:0019988//charged-tRNA amino acid modification;GO:0006730//one-carbon metabolic process;GO:0042221//response to chemical stimulus;GO:0006412//translation	K01467//beta-lactamase [EC:3.5.2.6];K01286//D-alanyl-D-alanine carboxypeptidase [EC:3.4.16.4]
SAOUHSC_00999	-0.717489	2.81e-170	0.199017	1.71e-11	0.916505	2.64e-11	0.115353	1.44e-07	0.832842	2.5e-11	0.49161	2.04e-11	SAOUHSC_00999	quinol oxidase subunit IV	quinol oxidase, subunit IV, putative	GO:0031224//intrinsic to membrane	GO:0016679//oxidoreductase activity, acting on diphenols and related substances as donors;GO:0015002//heme-copper terminal oxidase activity	GO:0022904//respiratory electron transport chain	K02829//cytochrome aa3-600 menaquinol oxidase subunit IV [EC:1.10.3.12]
SAOUHSC_01000	-0.940159	0	0.0325209	0.0221884	0.97268	0	0.0183465	0.194148	0.958506	0	0.412369	0	SAOUHSC_01000	cytochrome c oxidase subunit III	cytochrome c oxidase subunit III, putative	GO:0031224//intrinsic to membrane	GO:0016679//oxidoreductase activity, acting on diphenols and related substances as donors;GO:0015002//heme-copper terminal oxidase activity	GO:0022904//respiratory electron transport chain	K02828//cytochrome aa3-600 menaquinol oxidase subunit III [EC:1.10.3.12]
SAOUHSC_01001	-1.05941	0	-0.11797	3.67e-53	0.941444	2.31e-10	-0.0769458	2.63e-24	0.982468	2.24e-10	0.382688	3.82e-10	SAOUHSC_01001	quinol oxidase subunit I	quinol oxidase, subunit I	GO:0031224//intrinsic to membrane	GO:0015077//monovalent inorganic cation transmembrane transporter activity;GO:0016679//oxidoreductase activity, acting on diphenols and related substances as donors;GO:0005506//iron ion binding;GO:0015002//heme-copper terminal oxidase activity	GO:0006818//hydrogen transport;GO:0022904//respiratory electron transport chain	K02827//cytochrome aa3-600 menaquinol oxidase subunit I [EC:1.10.3.12]
SAOUHSC_01002	-0.870086	0	0.0286012	0.00459968	0.898687	0	0.017573	0.0795908	0.887659	0	0.395389	1.53e-10	SAOUHSC_01002	quinol oxidase AA3 subunit II	quinol oxidase AA3, subunit II, putative	GO:0031224//intrinsic to membrane	GO:0015077//monovalent inorganic cation transmembrane transporter activity;GO:0016679//oxidoreductase activity, acting on diphenols and related substances as donors;GO:0005506//iron ion binding;GO:0015002//heme-copper terminal oxidase activity	GO:0006818//hydrogen transport;GO:0022904//respiratory electron transport chain	K02826//cytochrome aa3-600 menaquinol oxidase subunit II [EC:1.10.3.12]
SAOUHSC_01003	1.57018	0.100764	-1.46778	0.427716	-3.03796	0.0192712	-1.51694	0.405082	-3.08712	0.0167039	0.484091	0.674956	SAOUHSC_01003	hypothetical protein	-	-	-	-	-
SAOUHSC_01005	3.08198	0	2.52274	0	-0.559243	0	2.41449	0	-0.667494	0	0.349139	0	SAOUHSC_01005	hypothetical protein	conserved hypothetical protein	-	GO:0004553//hydrolase activity, hydrolyzing O-glycosyl compounds	-	K01183//chitinase [EC:3.2.1.14];K01200//pullulanase [EC:3.2.1.41];K01400//bacillolysin [EC:3.4.24.28]
SAOUHSC_01007	0.354314	2.29e-12	-0.2797	4.1e-18	-0.634014	2.07e-92	-0.419909	1.17e-37	-0.774222	7.8e-133	-0.110454	0.000370358	SAOUHSC_01007	bifunctional 5,10-methylene-tetrahydrofolate dehydrogenase/ 5,10-methylene-tetrahydrofolate cyclohydrolase	catalyzes the formation of 5,10-methenyltetrahydrofolate from 5,10-methylenetetrahydrofolate and subsequent formation of 10-formyltetrahydrofolate from 5,10-methenyltetrahydrofolate	-	GO:0004486//methylenetetrahydrofolate dehydrogenase [NAD(P)+] activity;GO:0019238//cyclohydrolase activity	GO:0000097//sulfur amino acid biosynthetic process;GO:0006760//folic acid-containing compound metabolic process;GO:0006547//histidine metabolic process;GO:0006163//purine nucleotide metabolic process	K01491//methylenetetrahydrofolate dehydrogenase (NADP+) / methenyltetrahydrofolate cyclohydrolase [EC:1.5.1.5 3.5.4.9]
SAOUHSC_01008	-1.27331	2.09e-16	-1.78595	2.3e-26	-0.512642	0.0169247	-1.56274	1.59e-22	-0.289429	0.156792	-0.193981	0.124081	SAOUHSC_01008	phosphoribosylaminoimidazole carboxylase catalytic subunit	phosphoribosylaminoimidazole carboxylase, catalytic subunit	-	GO:0016853//isomerase activity;GO:0016829//lyase activity	-	K01588//5-(carboxyamino)imidazole ribonucleotide mutase [EC:5.4.99.18]
SAOUHSC_01009	-1.49766	1.87e-57	-1.96858	9.3e-85	-0.470921	0.00043805	-1.96811	1.66e-86	-0.47045	0.000392712	-0.156741	0.0315408	SAOUHSC_01009	phosphoribosylaminoimidazole carboxylase ATPase subunit	With PurE catalyzes the conversion of aminoimidazole ribonucleotide to carboxyaminoimidazole ribonucleotide in the de novo purine nucleotide biosynthetic pathway	-	GO:0016879//ligase activity, forming carbon-nitrogen bonds;GO:0016831//carboxy-lyase activity;GO:0016614//oxidoreductase activity, acting on CH-OH group of donors;GO:0032559;GO:0019206//nucleoside kinase activity	GO:0006188//IMP biosynthetic process	K01589//5-(carboxyamino)imidazole ribonucleotide synthase [EC:6.3.4.18]
SAOUHSC_01010	-1.36981	1.72e-16	-1.92234	3.36e-26	-0.552534	0.019114	-1.52252	1.05e-19	-0.152709	0.482196	-0.0651115	0.617324	SAOUHSC_01010	phosphoribosylaminoimidazole-succinocarboxamide synthase	catalyzes the formation of (S)-2-(5-amino-1-(5-phospho-D-ribosyl)imidazole-4- carboxamido)succinate from 5-amino-1-(5-phospho-D-ribosyl)imidazole-4-carboxylate and L-aspartate in purine biosynthesis SAICAR synthase	-	GO:0016881//acid-amino acid ligase activity;GO:0032559	GO:0006163//purine nucleotide metabolic process	K01923//phosphoribosylaminoimidazole-succinocarboxamide synthase [EC:6.3.2.6]
SAOUHSC_01011	-1.73147	2.02e-14	-1.98624	2.56e-17	-0.254773	0.432454	-2.11557	4.94e-19	-0.384103	0.24244	-0.243829	0.155045	SAOUHSC_01011	phosphoribosylformylglycinamidine synthase PurS	phosphoribosylformylglycinamidine synthase, PurS protein	-	GO:0016884//carbon-nitrogen ligase activity, with glutamine as amido-N-donor	-	K01952//phosphoribosylformylglycinamidine synthase [EC:6.3.5.3]
SAOUHSC_01012	-1.32918	4.85e-16	-2.30702	4.26e-33	-0.97784	8.28e-05	-2.0167	8.76e-29	-0.687513	0.00329012	0.0244882	0.845932	SAOUHSC_01012	phosphoribosylformylglycinamidine synthase I	catalyzes the formation of 2-(formamido)-N1-(5-phospho-D-ribosyl)acetamidine from N2-formyl-N1-(5-phospho-D-ribosyl)glycinamide and L-glutamine in purine biosynthesis	GO:0044424//intracellular part	GO:0016884//carbon-nitrogen ligase activity, with glutamine as amido-N-donor;GO:0032559	GO:0006188//IMP biosynthetic process;GO:0009064//glutamine family amino acid metabolic process	K01952//phosphoribosylformylglycinamidine synthase [EC:6.3.5.3]
SAOUHSC_01013	-1.2072	1.79e-44	-1.9298	6.27e-88	-0.722606	3.65e-09	-2.00556	2.32e-94	-0.79836	8.43e-11	-0.180968	0.0106957	SAOUHSC_01013	phosphoribosylformylglycinamidine synthase II	catalyzes the formation of 2-(formamido)-N1-(5-phospho-D-ribosyl)acetamidine from N2-formyl-N1-(5-phospho-D-ribosyl)glycinamide and L-glutamine in purine biosynthesis	GO:0044424//intracellular part	GO:0016884//carbon-nitrogen ligase activity, with glutamine as amido-N-donor;GO:0032559	GO:0006188//IMP biosynthetic process	K01952//phosphoribosylformylglycinamidine synthase [EC:6.3.5.3]
SAOUHSC_01014	-1.17178	7.74e-41	-1.78639	3.4e-76	-0.614609	4.01e-07	-1.72198	5.62e-74	-0.550206	3.66e-06	-0.0414458	0.557856	SAOUHSC_01014	amidophosphoribosyltransferase	Catalyzes first step of the de novo purine nucleotide biosynthetic pathway	-	GO:0016763//transferase activity, transferring pentosyl groups;GO:0043169//cation binding	GO:0006144//purine nucleobase metabolic process;GO:0009064//glutamine family amino acid metabolic process;GO:0006163//purine nucleotide metabolic process	K00764//amidophosphoribosyltransferase [EC:2.4.2.14]
SAOUHSC_01015	-1.26125	1.24e-37	-2.02357	1.02e-73	-0.762327	7.81e-08	-1.81869	1.75e-65	-0.557441	4.01e-05	-0.200498	0.012563	SAOUHSC_01015	phosphoribosylaminoimidazole synthetase	catalyzes the formation of 1-(5-phosphoribosyl)-5-aminoimidazole from 2-(formamido)-N1-(5-phosphoribosyl)acetamidine and ATP in purine biosynthesis	GO:0044424//intracellular part	GO:0016882//cyclo-ligase activity;GO:0032559	GO:0006188//IMP biosynthetic process	K01933//phosphoribosylformylglycinamidine cyclo-ligase [EC:6.3.3.1]
SAOUHSC_01016	-1.52883	3.33e-28	-2.07126	1.15e-42	-0.542434	0.00724484	-2.10374	2.14e-44	-0.574915	0.0042752	-0.355832	0.00136519	SAOUHSC_01016	phosphoribosylglycinamide formyltransferase	phosphoribosylglycinamide formyltransferase, putative	-	GO:0016742//hydroxymethyl-, formyl- and related transferase activity	GO:0006188//IMP biosynthetic process	K11175//phosphoribosylglycinamide formyltransferase 1 [EC:2.1.2.2]
SAOUHSC_01017	-1.3409	6.2e-70	-1.88635	4.64e-115	-0.545445	3.31e-07	-1.70908	9.47e-103	-0.368177	0.000337036	-0.216018	0.000420624	purH	bifunctional phosphoribosylaminoimidazolecarboxamide formyltransferase/IMP cyclohydrolase	involved in de novo purine biosynthesis	-	GO:0016742//hydroxymethyl-, formyl- and related transferase activity;GO:0019238//cyclohydrolase activity	GO:0009168//purine ribonucleoside monophosphate biosynthetic process	K00602//phosphoribosylaminoimidazolecarboxamide formyltransferase / IMP cyclohydrolase [EC:2.1.2.3 3.5.4.10]
SAOUHSC_01018	-1.08793	3.88e-55	-1.55808	4.85e-96	-0.470153	3.84e-07	-1.56976	4.81e-99	-0.481838	1.61e-07	-0.137397	0.0176885	SAOUHSC_01018	phosphoribosylamine--glycine ligase	catalyzes the formation of N(1)-(5-phospho-D-ribosyl)glycinamide from 5-phospho-D-ribosylamine and glycine in purine biosynthesis	-	GO:0043169//cation binding;GO:0016879//ligase activity, forming carbon-nitrogen bonds;GO:0032559	GO:0006144//purine nucleobase metabolic process;GO:0006163//purine nucleotide metabolic process	K01945//phosphoribosylamine--glycine ligase [EC:6.3.4.13]
SAOUHSC_01019	-1.5169	1.15e-65	-1.15433	1.9e-44	0.362577	0.000985072	-1.27442	1.16e-52	0.242481	0.0296572	0.085559	0.193391	SAOUHSC_01019	hypothetical protein	conserved hypothetical protein	GO:0031224//intrinsic to membrane	GO:0022890//inorganic cation transmembrane transporter activity	GO:0009235//cobalamin metabolic process;GO:0000041//transition metal ion transport	K02008//cobalt/nickel transport system permease protein
SAOUHSC_01021	-1.59126	6.83e-225	-1.16796	1.89e-143	0.423304	9.13e-12	-1.27817	2.7e-168	0.313088	5.53e-07	0.0162606	0.659058	SAOUHSC_01021	hypothetical protein	conserved hypothetical protein	-	GO:0017111//nucleoside-triphosphatase activity;GO:0032559	GO:0009207	K02006//cobalt/nickel transport system ATP-binding protein
SAOUHSC_01022	-1.4168	2.23e-68	-1.10129	1.95e-47	0.315507	0.00156147	-1.27764	1.01e-60	0.139155	0.172825	-0.123778	0.0515622	SAOUHSC_01022	hypothetical protein	conserved hypothetical protein	-	-	-	-
SAOUHSC_01023	0.155146	0.882916	-0.467777	0.764984	-0.622924	0.662928	-0.516937	0.732122	-0.672083	0.631724	-1.51591	0.405548	SAOUHSC_01023	hypothetical protein	-	-	-	-	-
SAOUHSC_01024	-0.581819	0.455788	-0.882815	0.275818	-0.300996	0.73903	-0.0839776	0.907704	0.497842	0.531542	0.206557	0.744504	SAOUHSC_01024	hypothetical protein	-	-	-	-	-
SAOUHSC_01025	0.878649	0	0.422389	8.94e-13	-0.45626	1.05e-93	0.557116	0	-0.321534	1.8e-50	0.0688092	0.00958568	SAOUHSC_01025	hypothetical protein	conserved hypothetical protein	-	-	-	-
SAOUHSC_01026	-0.11574	0.040586	-0.37448	1.79e-10	-0.258739	2.53e-05	-0.405404	4.15e-12	-0.289664	2.23e-06	-0.162403	0.00377414	SAOUHSC_01026	hypothetical protein	conserved hypothetical protein	GO:0044424//intracellular part	GO:0016741	GO:0042254//ribosome biogenesis;GO:0006730//one-carbon metabolic process	K06969//23S rRNA (cytosine1962-C5)-methyltransferase [EC:2.1.1.191]
SAOUHSC_01027	-0.255431	0.00312334	-0.497106	2.79e-08	-0.241675	0.0117335	-0.342552	7.22e-05	-0.0871209	0.34619	0.0144341	0.858008	SAOUHSC_01027	hypothetical protein	conserved hypothetical protein	-	-	-	-
SAOUHSC_01028	-0.0539277	0.00374942	-0.0870064	2.84e-06	-0.0330786	0.0857996	0.0129866	0.472912	0.0669144	0.000364382	0.0285167	0.114145	SAOUHSC_01028	phosphocarrier protein HPr	phosphocarrier protein hpr, putative	GO:0044424//intracellular part	GO:0005402//cation:sugar symporter activity;GO:0016772//transferase activity, transferring phosphorus-containing groups	GO:0008643//carbohydrate transport;GO:0006796//phosphate-containing compound metabolic process	K11189//phosphocarrier protein
SAOUHSC_01029	-0.124681	8.84e-68	-0.14185	7.35e-88	-0.0171697	0.0218488	-0.0642658	3.35e-20	0.0604148	4.27e-11	-0.0453438	7.2e-11	SAOUHSC_01029	phosphoenolpyruvate-protein phosphotransferase	-	GO:0044424//intracellular part	GO:0043169//cation binding;GO:0016775//phosphotransferase activity, nitrogenous group as acceptor;GO:0005402//cation:sugar symporter activity	GO:0008643//carbohydrate transport;GO:0006796//phosphate-containing compound metabolic process	K08483//phosphotransferase system, enzyme I, PtsI [EC:2.7.3.9]
SAOUHSC_01030	0.368977	0.000557106	-0.0357668	0.755584	-0.404744	0.000229302	-0.245391	0.0366144	-0.614368	5.25e-08	0.0902391	0.414136	SAOUHSC_01030	hypothetical protein	conserved hypothetical protein	-	GO:0015036//disulfide oxidoreductase activity	GO:0019725//cellular homeostasis	-
SAOUHSC_01031	-0.691717	4.74e-11	4.43656	0	5.12828	0	4.53427	0	5.22599	0	2.6278	0	SAOUHSC_01031	cytochrome d ubiquinol oxidase subunit I	cytochrome d ubiquinol oxidase, subunit I, putative	GO:0044464//cell part	GO:0003824//catalytic activity	GO:0008152//metabolic process	K00425//cytochrome d ubiquinol oxidase subunit I [EC:1.10.3.-]
SAOUHSC_01032	-1.13243	8.64e-16	4.14596	0	5.27839	1.94e-13	4.42494	0	5.55737	2.18e-13	2.6084	0	SAOUHSC_01032	cytochrome d ubiquinol oxidase subunit II	cytochrome d ubiquinol oxidase, subunit II, putative	GO:0044464//cell part	GO:0003824//catalytic activity	GO:0008152//metabolic process	K00426//cytochrome d ubiquinol oxidase subunit II [EC:1.10.3.-]
SAOUHSC_01034	-0.507686	2.93e-11	1.44739	0	1.95507	9.55e-14	1.58992	0	2.09761	1.87e-13	0.558351	0	SAOUHSC_01034	hypothetical protein	conserved hypothetical protein	-	GO:0015075//ion transmembrane transporter activity;GO:0016639//oxidoreductase activity, acting on the CH-NH2 group of donors, NAD or NADP as acceptor	GO:0030001//metal ion transport;GO:0008152//metabolic process	K03499//trk system potassium uptake protein TrkA
SAOUHSC_01035	0.0568449	0.000279854	-0.264197	4.27e-58	-0.321041	2.54e-82	-0.283888	1.57e-67	-0.340732	1.89e-93	-0.0291601	0.0623054	SAOUHSC_01035	hypothetical protein	conserved hypothetical protein	GO:0044424//intracellular part	GO:0003676//nucleic acid binding;GO:0004518//nuclease activity;GO:0016812//hydrolase activity, acting on carbon-nitrogen (but not peptide) bonds, in cyclic amides;GO:0043169//cation binding	-	K12574//ribonuclease J [EC:3.1.-.-]
SAOUHSC_01036	0.219898	1.82e-06	-0.177347	0.000303942	-0.397246	2.55e-16	-0.217306	9.2e-06	-0.437204	1.65e-19	-0.0958003	0.0458758	SAOUHSC_01036	hypothetical protein	conserved hypothetical protein	-	-	-	-
SAOUHSC_01037	0.247114	0.0144168	-0.502899	1.15e-05	-0.750013	2.64e-11	-0.324064	0.00323994	-0.571178	1.27e-07	0.171265	0.0894712	SAOUHSC_01037	hypothetical protein	-	-	-	-	-
SAOUHSC_01038	-0.024533	0.468898	0.126458	0.000110928	0.150991	7.73e-06	0.0375648	0.25406	0.0620978	0.0678342	0.00397588	0.904232	def	peptide deformylase	cleaves off formyl group from N-terminal methionine residues of newly synthesized proteins binds iron(2+)	-	GO:0046914//transition metal ion binding;GO:0016811//hydrolase activity, acting on carbon-nitrogen (but not peptide) bonds, in linear amides	GO:0010467//gene expression	K01462//peptide deformylase [EC:3.5.1.88]
SAOUHSC_01039	0.468687	0	-0.0735604	0.0548644	-0.542247	1.27e-50	-0.041524	0.271518	-0.510211	2.78e-46	0.0542469	0.143902	SAOUHSC_01039	hypothetical protein	conserved hypothetical protein	-	-	-	K03546//exonuclease SbcC
SAOUHSC_01040	-1.6446	0	-0.599468	0	1.04513	0	-0.628776	0	1.01582	0	-0.103557	9.15e-34	SAOUHSC_01040	pyruvate dehydrogenase complex, E1 component subunit alpha	pyruvate dehydrogenase complex, E1 component, alpha subunit, putative	-	GO:0019842//vitamin binding;GO:0004738//pyruvate dehydrogenase activity	GO:0006007//glucose catabolic process	K00161//pyruvate dehydrogenase E1 component subunit alpha [EC:1.2.4.1]
SAOUHSC_01041	-1.79101	0	-0.730228	0	1.06078	0	-0.738325	0	1.05269	0	-0.100944	4.05e-24	SAOUHSC_01041	pyruvate dehydrogenase complex, E1 component subunit beta	pyruvate dehydrogenase complex, E1 component, pyruvate dehydrogenase beta subunit, putative	-	GO:0004738//pyruvate dehydrogenase activity	GO:0006007//glucose catabolic process	K00162//pyruvate dehydrogenase E1 component subunit beta [EC:1.2.4.1]
SAOUHSC_01042	-1.82749	0	-0.793042	0	1.03445	0	-0.765733	0	1.06176	0	-0.132376	6.28e-62	SAOUHSC_01042	branched-chain alpha-keto acid dehydrogenase subunit E2	dihydrolipoamide S-acetyltransferase component of pyruvate dehydrogenase complex E2, putative	-	GO:0016751;GO:0016418	GO:0006007//glucose catabolic process	K00627//pyruvate dehydrogenase E2 component (dihydrolipoamide acetyltransferase) [EC:2.3.1.12]
SAOUHSC_01043	-1.67632	0	-0.624715	0	1.0516	1.82e-11	-0.676466	0	0.999851	3.69e-11	-0.0724362	2.04e-24	SAOUHSC_01043	dihydrolipoamide dehydrogenase	E3 component of pyruvate complex catalyzes the oxidation of dihydrolipoamide to lipoamide	GO:0044424//intracellular part	GO:0016668//oxidoreductase activity, acting on a sulfur group of donors, NAD(P) as acceptor;GO:0050662//coenzyme binding	GO:0019725//cellular homeostasis;GO:0006007//glucose catabolic process	K00382//dihydrolipoamide dehydrogenase [EC:1.8.1.4]
SAOUHSC_01044	-0.489373	1.58e-05	-0.716036	9.63e-10	-0.226663	0.082565	-0.876479	1.99e-13	-0.387106	0.00362	-0.206767	0.0514218	SAOUHSC_01044	hypothetical protein	conserved hypothetical protein	-	-	-	-
SAOUHSC_01045	-0.899068	1.99e-29	-0.534674	6.26e-13	0.364393	4.32e-05	-0.171187	0.013239	0.72788	1.68e-12	-0.0447775	0.508106	SAOUHSC_01045	hypothetical protein	conserved hypothetical protein	-	GO:0003677//DNA binding	-	K14056//HTH-type transcriptional regulator, repressor for puuD;K00634//phosphate butyryltransferase [EC:2.3.1.19]
SAOUHSC_01046	-1.10115	3.86e-73	-0.787956	3.35e-43	0.313192	1.02e-05	-0.404442	2.25e-14	0.696706	1.35e-13	-0.116195	0.0211028	SAOUHSC_01046	ABC transporter	ABC transporter domain protein	GO:0043234//protein complex;GO:0016020//membrane	GO:0042626//ATPase activity, coupled to transmembrane movement of substances;GO:0032559	GO:0009207;GO:0051234//establishment of localization	K11072//spermidine/putrescine transport system ATP-binding protein [EC:3.6.3.31]
SAOUHSC_01047	-1.33777	8.15e-49	-0.966675	3.64e-30	0.371092	0.000703052	-0.531437	8.19e-12	0.806331	5.85e-13	-0.0962113	0.182087	SAOUHSC_01047	spermidine/putrescine ABC transporter permease	spermidine/putrescine ABC transporter, permease protein, putative	GO:0031224//intrinsic to membrane	-	GO:0051234//establishment of localization	K11071//spermidine/putrescine transport system permease protein
SAOUHSC_01048	-1.61995	3.62e-104	-1.04834	5.13e-55	0.571603	3.5e-10	-0.646333	1.75e-25	0.973615	0	-0.11636	0.0394404	SAOUHSC_01048	spermidine/putrescine ABC transporter permease	spermidine/putrescine ABC transporter, permease protein, putative	GO:0031224//intrinsic to membrane	-	GO:0051234//establishment of localization	K11070//spermidine/putrescine transport system permease protein
SAOUHSC_01049	-1.54187	1.94e-167	-0.96998	3.24e-83	0.571892	0	-0.80327	3.71e-62	0.738602	0	-0.180699	3.03e-05	SAOUHSC_01049	spermidine/putrescine ABC transporter substrate-binding protein	spermidine/putrescine ABC transporter, spermidine/putrescine-binding protein, putative	GO:0030313	-	GO:0051234//establishment of localization	K11069//spermidine/putrescine transport system substrate-binding protein
SAOUHSC_01050	-0.243761	4.82e-23	-0.448244	8.23e-70	-0.204483	5.03e-14	-0.445816	2.18e-70	-0.202055	5.97e-14	0.00680981	0.769198	SAOUHSC_01050	hypothetical protein	conserved hypothetical protein	-	-	-	-
SAOUHSC_01051	0.735608	6.08e-12	0.242284	5.99e-06	-0.493324	2.14e-24	0.156525	0.00366438	-0.579082	1.26e-32	0.0855536	0.116735	SAOUHSC_01051	hypothetical protein	conserved hypothetical protein	-	-	-	-
SAOUHSC_01053	0.100211	0.29878	-0.478918	6.69e-06	-0.579129	6.4e-08	-0.61195	1.38e-08	-0.712161	5.45e-11	0.125027	0.18679	SAOUHSC_01053	manganese transport protein MntH	conserved hypothetical protein	GO:0031224//intrinsic to membrane	GO:0015291//secondary active transmembrane transporter activity;GO:0046914//transition metal ion binding	GO:0000041//transition metal ion transport	K03322//manganese transport protein
SAOUHSC_01054	0.331832	0	0.324069	0	-0.0077627	0.826938	0.18281	9.08e-07	-0.149021	3.67e-05	0.103629	0.00604864	SAOUHSC_01054	hypothetical protein	conserved hypothetical protein	-	-	-	-
SAOUHSC_01055	1.36004	0	0.792615	0	-0.567429	5.23e-77	0.625611	0	-0.734433	7.73e-123	0.0559524	0.187175	SAOUHSC_01055	inositol monophosphatase family protein	inositol monophosphatase family protein, putative	-	-	-	K01092//myo-inositol-1(or 4)-monophosphatase [EC:3.1.3.25]
SAOUHSC_01055a	-0.358865	0.00213344	-0.495561	3.03e-05	-0.136695	0.291216	-0.644256	9.56e-08	-0.285391	0.030275	-0.241129	0.0322376	SAOUHSC_01055a	membrane protein	-	-	-	-	-
SAOUHSC_01058	-1.3629	0	-1.02648	0	0.336428	1.01e-11	-0.954558	0	0.408346	9.37e-12	-0.0881404	1.4e-08	SAOUHSC_01058	GTP-binding protein TypA	GTP-binding protein TypA, putative	GO:0044464//cell part	GO:0017111//nucleoside-triphosphatase activity;GO:0008135//translation factor activity, nucleic acid binding;GO:0032561//guanyl ribonucleotide binding	GO:0006412//translation;GO:0009207	K06207//GTP-binding protein
SAOUHSC_01060	0.305652	0.000732906	-0.365252	0.00031087	-0.670904	9.42e-12	-0.505014	9.02e-07	-0.810666	4.94e-16	-0.255121	0.00956542	SAOUHSC_01060	hypothetical protein	conserved hypothetical protein	-	-	-	-
SAOUHSC_01061	0.435254	7.9e-12	-0.186795	0.00139274	-0.622049	4.47e-29	-0.404077	1.84e-11	-0.839332	8.69e-49	-0.162041	0.0049613	SAOUHSC_01061	hypothetical protein	conserved hypothetical protein	-	-	-	-
SAOUHSC_01062	0.0673416	0.162429	-0.169805	0.000678622	-0.237147	2.87e-06	-0.589869	1.75e-28	-0.65721	4.4e-34	-0.222712	8.37e-06	SAOUHSC_01062	hypothetical protein	depletion of this protein in Bacillus subtilis results in defects in cell morphology crystal structure of Staphylococcus protein shows homodimer putative ligand binding protein	-	-	-	-
SAOUHSC_01063	0.243657	0	-0.0199707	0.58254	-0.263628	1.56e-13	-0.0355833	0.324032	-0.27924	3.66e-15	0.0833273	0.0183325	SAOUHSC_01063	hypothetical protein	conserved hypothetical protein	GO:0031224//intrinsic to membrane	-	GO:0009987//cellular process	K03588//cell division protein FtsW
SAOUHSC_01064	-0.826412	0	-0.425611	3.32e-158	0.400801	3.96e-12	-0.508512	1.28e-222	0.3179	0	-0.0799274	6.88e-08	SAOUHSC_01064	pyruvate carboxylase	biotin-containing enzyme that catalyzes a two step carboxylation of pyruvate to oxaloacetate	-	GO:0016879//ligase activity, forming carbon-nitrogen bonds;GO:0016885;GO:0032559	GO:0006006//glucose metabolic process	K01958//pyruvate carboxylase [EC:6.4.1.1]
SAOUHSC_01065	0.566137	0	1.58602	0	1.01988	0	1.43086	0	0.86472	0	0.900265	0	SAOUHSC_01065	heme A synthase	heme A synthase, putative	GO:0031224//intrinsic to membrane	GO:0003824//catalytic activity	GO:0065003;GO:0006779//porphyrin-containing compound biosynthetic process	K02259//cytochrome c oxidase assembly protein subunit 15
SAOUHSC_01066	-0.312614	6.32e-23	1.35422	2.11e-11	1.66684	0	1.20845	1.8e-11	1.52107	0	0.59659	1.94e-11	SAOUHSC_01066	protoheme IX farnesyltransferase	converts protoheme IX and farnesyl diphosphate to heme O	GO:0031224//intrinsic to membrane	GO:0004311//farnesyltranstransferase activity	GO:0006783//heme biosynthetic process	K02301//protoheme IX farnesyltransferase [EC:2.5.1.-]
SAOUHSC_01067	-0.569304	1.71e-40	1.25175	0	1.82105	4.69e-13	1.06925	0	1.63855	1.09e-12	0.526079	0	SAOUHSC_01067	hypothetical protein	conserved hypothetical protein	-	-	-	K08976//putative membrane protein
SAOUHSC_01068	0.0482312	0.895706	-0.297852	0.482744	-0.346084	0.416446	-0.417401	0.328094	-0.465633	0.278962	0.349162	0.344112	SAOUHSC_01068	hypothetical protein	conserved hypothetical protein	-	-	-	-
SAOUHSC_01069	0.614945	2.1e-12	0.337845	7.98e-11	-0.277101	7.7e-09	0.260671	5.96e-07	-0.354275	1.99e-13	0.181731	0.000597916	SAOUHSC_01069	hypothetical protein	conserved hypothetical protein	-	-	-	-
SAOUHSC_01070	0.258816	0.00149879	0.184842	0.024239	-0.0739742	0.358618	0.0987474	0.23164	-0.160069	0.0483952	0.0352201	0.6727	SAOUHSC_01070	hypothetical protein	conserved hypothetical protein	-	-	-	-
SAOUHSC_01071	0.817788	7.32e-12	0.203564	1.12e-05	-0.614224	5.38e-50	0.0779673	0.0969188	-0.739821	5.64e-70	-0.0130473	0.78505	SAOUHSC_01071	glycerophosphoryl diester phosphodiesterase	glycerophosphoryl diester phosphodiesterase, putative	-	GO:0008081//phosphoric diester hydrolase activity	GO:0019400	K01126//glycerophosphoryl diester phosphodiesterase [EC:3.1.4.46]
SAOUHSC_01072	0.476556	5.48e-09	0.0427755	0.624352	-0.433781	1.63e-07	0.108883	0.204532	-0.367673	5.91e-06	0.117445	0.170608	SAOUHSC_01072	hypothetical protein	conserved hypothetical protein	GO:0044424//intracellular part	-	-	-
SAOUHSC_01073	0.299463	3.88e-06	-0.0329453	0.630558	-0.332409	5.96e-07	0.052612	0.429912	-0.246851	0.00014716	0.0159616	0.811552	SAOUHSC_01073	hypothetical protein	conserved hypothetical protein	-	-	-	-
SAOUHSC_01074	0.0467307	0.468778	-0.166608	0.0124824	-0.213339	0.00166535	-0.0630864	0.331216	-0.109817	0.0964396	-0.0318752	0.62188	SAOUHSC_01074	hypothetical protein	conserved hypothetical protein	-	GO:0008757//S-adenosylmethionine-dependent methyltransferase activity;GO:0005488//binding	GO:0006306//DNA methylation;GO:0000154//rRNA modification	K08316//16S rRNA (guanine966-N2)-methyltransferase [EC:2.1.1.171]
SAOUHSC_01075	0.0905207	0.0505638	-0.153716	0.00137586	-0.244237	4.81e-07	-0.136917	0.00392224	-0.227438	2.12e-06	-0.110163	0.0197496	coaD	phosphopantetheine adenylyltransferase	Catalyzes the conversion of ATP and pantetheine 4'-phosphate to diphosphate and 3'-dephospho-coA	GO:0044424//intracellular part	GO:0070566//adenylyltransferase activity;GO:0032559	GO:0009108//coenzyme biosynthetic process	K00954//pantetheine-phosphate adenylyltransferase [EC:2.7.7.3]
SAOUHSC_01076	-0.756202	2.67e-34	-0.598128	1.44e-23	0.158074	0.0237426	-0.546594	1.24e-20	0.209608	0.00229148	-0.057615	0.28528	SAOUHSC_01076	hypothetical protein	conserved hypothetical protein	-	GO:0003824//catalytic activity	-	-
SAOUHSC_01077	-0.978718	0	-0.261987	1.3e-148	0.71673	0	-0.257768	9.79e-147	0.72095	0	-0.0175814	0.0665944	SAOUHSC_01077	hypothetical protein	conserved hypothetical protein	-	-	-	K07040//uncharacterized protein
SAOUHSC_01079	-0.819979	3.08e-07	-0.630273	4.16e-05	0.189706	0.297174	-0.944575	4.32e-09	-0.124596	0.511014	-0.436586	0.00302976	SAOUHSC_01079	neurofilament protein	-	GO:0030312//external encapsulating structure	GO:0043169//cation binding	GO:0051704	-
SAOUHSC_01081	-1.51977	3.38e-191	-1.36163	4.6e-165	0.15814	0.0170636	-1.47027	8.22e-189	0.0494942	0.46053	-0.512852	1.43e-33	SAOUHSC_01081	hypothetical protein	conserved hypothetical protein	GO:0044464//cell part	-	-	K14193//iron-regulated surface determinant protein A
SAOUHSC_01082	-1.88576	5.84e-44	-1.08569	1.7e-20	0.800071	1.53e-06	-1.3668	2.73e-29	0.518965	0.00277754	-0.632162	3.52e-09	SAOUHSC_01082	hypothetical protein	conserved hypothetical protein	GO:0005618//cell wall	GO:0005515//protein binding;GO:0043169//cation binding	GO:0051181//cofactor transport	-
SAOUHSC_01084	-2.47387	1.43e-103	-1.9532	5.72e-79	0.520667	0.00144851	-1.89274	2.26e-77	0.581132	0.000295594	-0.856946	6.28e-24	SAOUHSC_01084	hypothetical protein	conserved hypothetical protein	-	-	-	-
SAOUHSC_01085	-2.35868	1.38e-68	-1.61285	7.03e-43	0.74583	3.93e-05	-1.77893	5.58e-50	0.579753	0.00176214	-0.622624	2.02e-10	SAOUHSC_01085	hypothetical protein	conserved hypothetical protein	GO:0016020//membrane	GO:0022890//inorganic cation transmembrane transporter activity;GO:0043169//cation binding	GO:0034755//iron ion transmembrane transport	K02016//iron complex transport system substrate-binding protein
SAOUHSC_01086	-2.2666	5.45e-43	-1.92771	7.67e-36	0.338893	0.148739	-1.44253	8.69e-25	0.82407	0.000117901	-0.864197	9.79e-12	SAOUHSC_01086	iron compound ABC transporter permease	iron compound ABC transporter, permease protein, putative	GO:0016020//membrane	-	-	K02015//iron complex transport system permease protein
SAOUHSC_01087	-2.12049	4.36e-21	-1.67846	4.59e-16	0.442032	0.149959	-1.78311	1.1e-17	0.337377	0.278006	-0.740263	2.03e-05	SAOUHSC_01087	iron compound ABC transporter permease	iron compound ABC transporter, permease protein	GO:0031224//intrinsic to membrane	-	GO:0051234//establishment of localization	K02015//iron complex transport system permease protein
SAOUHSC_01088	-1.97414	1.75e-35	-1.6616	8.15e-29	0.312536	0.14719	-1.71076	1.48e-30	0.263376	0.22279	-0.561978	4.05e-06	SAOUHSC_01088	hypothetical protein	conserved hypothetical protein	-	-	-	K08600//sortase B [EC:3.4.22.70]
SAOUHSC_01089	-2.3611	2.26e-31	-1.3496	1.21e-15	1.01151	0.000105626	-1.49945	2.09e-18	0.861654	0.00119656	-0.744178	7.27e-07	SAOUHSC_01089	heme-degrading monooxygenase IsdG	iron regulated catalyzes the release of heme from hemoglobin allowing bacterial pathogens to use the host heme as an iron source	GO:0044424//intracellular part	GO:0016705//oxidoreductase activity, acting on paired donors, with incorporation or reduction of molecular oxygen;GO:0043169//cation binding	GO:0016999//antibiotic metabolic process	K00510//heme oxygenase [EC:1.14.99.3]
SAOUHSC_01090	-12.1088	0.0427756	-2.20474	0.153841	9.90403	0.513242	-12.1088	0.0359384			-1.25287	0.32157	SAOUHSC_01090	hypothetical protein	conserved hypothetical protein	-	-	-	-
SAOUHSC_01091	0.391423	4.91e-12	-0.0776189	0.164483	-0.469042	1.84e-18	-0.215899	0.000138789	-0.607321	4.92e-29	-0.188153	0.000849698	SAOUHSC_01091	hypothetical protein	conserved hypothetical protein	-	GO:0003676//nucleic acid binding;GO:0008168//methyltransferase activity	GO:0010467//gene expression;GO:0009451//RNA modification;GO:0006730//one-carbon metabolic process	K03437//RNA methyltransferase, TrmH family
SAOUHSC_01092	-0.801975	9.22e-88	-0.655824	3.04e-63	0.14615	0.00150089	-0.638371	1.72e-61	0.163604	0.000326536	-0.129822	0.000236646	pheS	phenylalanyl-tRNA synthetase subunit alpha	catalyzes a two-step reaction, first charging a phenylalanine molecule by linking its carboxyl group to the alpha-phosphate of ATP, followed by transfer of the aminoacyl-adenylate to its tRNA forms a heterotetramer of alpha(2)beta(2) binds two magnesium ions per tetramer type 1 subfamily	GO:0044424//intracellular part	GO:0004812//aminoacyl-tRNA ligase activity;GO:0046872//metal ion binding;GO:0003723//RNA binding;GO:0032559	GO:0006418//tRNA aminoacylation for protein translation	K01889//phenylalanyl-tRNA synthetase alpha chain [EC:6.1.1.20]
SAOUHSC_01093	-0.9186	0	-0.747368	1.49e-246	0.171232	1.76e-10	-0.729645	4.77e-241	0.188955	1.22e-11	-0.221681	3.61e-28	pheT	phenylalanyl-tRNA synthetase subunit beta	catalyzes a two-step reaction, first charging a phenylalanine molecule by linking its carboxyl group to the alpha-phosphate of ATP, followed by transfer of the aminoacyl-adenylate to its tRNA forms a tetramer of alpha(2)beta(2) binds two magnesium ions per tetramer type 2 subfamily	GO:0044424//intracellular part	GO:0004812//aminoacyl-tRNA ligase activity;GO:0046872//metal ion binding;GO:0003723//RNA binding;GO:0032559	GO:0006418//tRNA aminoacylation for protein translation	K01890//phenylalanyl-tRNA synthetase beta chain [EC:6.1.1.20]
SAOUHSC_01095	0.113098	0.0661986	-0.0256379	0.683514	-0.138736	0.0279556	-0.154151	0.0153391	-0.267249	2.95e-05	-0.156147	0.0141139	SAOUHSC_01095	ribonuclease HIII	An endonuclease that specifically degrades the RNA strand of RNA-DNA hybrids	GO:0044424//intracellular part	GO:0046872//metal ion binding;GO:0003676//nucleic acid binding;GO:0016891//endoribonuclease activity, producing 5'-phosphomonoesters	GO:0016070//RNA metabolic process	K03471//ribonuclease HIII [EC:3.1.26.4]
SAOUHSC_01096	0.306264	8.29e-05	-0.0196547	0.811524	-0.325919	4.34e-05	-0.00457824	0.955608	-0.310842	8.01e-05	-0.107247	0.193631	SAOUHSC_01096	hypothetical protein	conserved hypothetical protein	GO:0044424//intracellular part	-	GO:0032506	K09888//cell division protein ZapA
SAOUHSC_01097	0.582214	1.03e-12	0.244297	0.000400394	-0.337917	1.35e-07	0.235648	0.000585748	-0.346566	5.16e-08	0.0759401	0.28111	SAOUHSC_01097	hypothetical protein	conserved hypothetical protein	GO:0044464//cell part	-	GO:0009404//toxin metabolic process	-
SAOUHSC_01098	-0.420035	1.14e-21	-0.549374	7.37e-35	-0.129339	0.0085495	-0.385692	2.68e-19	0.0343426	0.469396	-0.164193	7.09e-05	SAOUHSC_01098	hypothetical protein	DNA-dependent DNA polymerase beta chain, putative	-	GO:0003676//nucleic acid binding;GO:0034061	GO:0006259//DNA metabolic process	K02347//DNA polymerase (family X)
SAOUHSC_01099	-0.620128	5.54e-91	-0.785162	1.21e-138	-0.165034	3.9e-06	-0.588125	1.09e-85	0.0320031	0.350598	-0.152678	3.93e-08	SAOUHSC_01099	recombination and DNA strand exchange inhibitor protein	MutS2 MutS-II involved in blocking homologous and homeologous recombination has ATPase activity stimulated by recombination intermediates inhibits DNA strand exchange	-	GO:0032559;GO:0003690//double-stranded DNA binding	GO:0006281//DNA repair	K07456//DNA mismatch repair protein MutS2
SAOUHSC_01100	0.868798	3.38e-11	0.621374	3.55e-11	-0.247424	4.8e-29	0.327952	3.39e-11	-0.540846	1.3e-121	0.0941849	0.000535136	SAOUHSC_01100	thioredoxin	-	-	GO:0016209//antioxidant activity;GO:0015036//disulfide oxidoreductase activity	GO:0018904;GO:0051234//establishment of localization;GO:0006091//generation of precursor metabolites and energy;GO:0019725//cellular homeostasis	K03671//thioredoxin 1
SAOUHSC_01101	-0.0332987	0.918484	-0.368242	0.251784	-0.334943	0.30911	0.125741	0.662576	0.15904	0.599078	0.00893274	0.973368	SAOUHSC_01101	hypothetical protein	conserved hypothetical protein	-	-	-	-
SAOUHSC_01102	-0.164061	0.00107479	-0.279809	3.7e-08	-0.115748	0.0309566	-0.156314	0.00151981	0.00774712	0.882336	-0.0375024	0.437654	uvrC	excinuclease ABC subunit C	The UvrABC repair system catalyzes the recognition and processing of DNA lesions. UvrC both incises the 5' and 3' sides of the lesion. The N-terminal half is responsible for the 3' incision and the C-terminal half is responsible for the 5' incision	GO:0043234//protein complex;GO:0044424//intracellular part	GO:0003676//nucleic acid binding;GO:0004520//endodeoxyribonuclease activity	GO:0031668//cellular response to extracellular stimulus;GO:0006281//DNA repair	K03703//excinuclease ABC subunit C
SAOUHSC_01103	0.543313	0	-1.14965	2.73e-133	-1.69296	0	-1.32338	4.86e-169	-1.86669	0	-0.394273	2.85e-22	SAOUHSC_01103	succinate dehydrogenase cytochrome b-558 subunit	succinate dehydrogenase cytochrome b-558 subunit, putative	-	GO:0000104//succinate dehydrogenase activity	GO:0008152//metabolic process	K00241//succinate dehydrogenase cytochrome b556 subunit
SAOUHSC_01104	0.402109	0	-1.40054	0	-1.80265	0	-1.56091	0	-1.96302	0	-0.410139	5.44e-105	sdhA	succinate dehydrogenase flavoprotein subunit	part of four member succinate dehydrogenase enzyme complex that forms a trimeric complex (trimer of tetramers) SdhA/B are the catalytic subcomplex and can exhibit succinate dehydrogenase activity in the absence of SdhC/D which are the membrane components and form cytochrome b556 SdhC binds ubiquinone oxidizes succinate to fumarate while reducing ubiquinone to ubiquinol	-	GO:0000104//succinate dehydrogenase activity;GO:0016841//ammonia-lyase activity	GO:0006006//glucose metabolic process	K00239//succinate dehydrogenase flavoprotein subunit [EC:1.3.99.1]
SAOUHSC_01105	0.564242	1.65e-11	-1.13747	0	-1.70171	0	-1.40532	0	-1.96956	0	-0.40995	3.37e-65	sdhB	succinate dehydrogenase iron-sulfur subunit	part of four member succinate dehydrogenase enzyme complex that forms a trimeric complex (trimer of tetramers) SdhA/B are the catalytic subcomplex and can exhibit succinate dehydrogenase activity in the absence of SdhC/D which are the membrane components and form cytochrome b556 SdhC binds ubiquinone oxidizes succinate to fumarate while reducing ubiquinone to ubiquinol the catalytic subunits are …	-	GO:0000104//succinate dehydrogenase activity;GO:0051536//iron-sulfur cluster binding;GO:0016841//ammonia-lyase activity	GO:0009060//aerobic respiration;GO:0006006//glucose metabolic process	K00240//succinate dehydrogenase iron-sulfur subunit [EC:1.3.99.1]
SAOUHSC_01106	0.76737	2.95e-12	0.688178	3.15e-12	-0.079192	0.0497964	0.667947	2.88e-12	-0.099423	0.0133118	0.248123	2.4e-07	SAOUHSC_01106	glutamate racemase	converts L-glutamate to D-glutamate, a component of peptidoglycan	-	GO:0047661	GO:0000270//peptidoglycan metabolic process;GO:0045229//external encapsulating structure organization;GO:0065008	K01776//glutamate racemase [EC:5.1.1.3]
SAOUHSC_01107	0.642339	1.86e-12	0.614526	2.09e-12	-0.0278133	0.528902	0.618315	2.01e-12	-0.0240241	0.58287	0.256216	4.39e-07	SAOUHSC_01107	nucleoside-triphosphatase	hydrolyzes non-standard nucleotides such as xanthine and inosine	-	GO:0016462//pyrophosphatase activity	-	K02428//dITP/XTP pyrophosphatase [EC:3.6.1.19]
SAOUHSC_01108	0.562371	4.83e-12	0.67611	4.75e-12	0.113739	0.0125721	0.595908	4.48e-12	0.0335372	0.464622	0.308437	2.37e-09	SAOUHSC_01108	hypothetical protein	conserved hypothetical protein	-	GO:0016787//hydrolase activity	-	K07095//
SAOUHSC_01109			9.2666	0.460232	9.2666	0.513242	10.2174	0.232734	10.2174	0.273328	10.2185	0.23248	SAOUHSC_01109	hypothetical protein	conserved hypothetical protein	-	-	-	-
SAOUHSC_01110	4.8023	0	3.50262	0	-1.29968	2.37e-202	5.13411	0	0.331818	0	4.36918	0	SAOUHSC_01110	fibrinogen-binding protein-like protein	fibrinogen-binding protein-related	GO:0044421//extracellular region part	GO:0032403//protein complex binding	-	K14200//fibrinogen-binding protein
SAOUHSC_01111	1.65265	1.58e-05	0.117185	0.80881	-1.53546	6.54e-05	1.37288	0.000553748	-0.279766	0.358956	0.373908	0.429548	SAOUHSC_01111	hypothetical protein	-	-	-	-	-
SAOUHSC_01112	2.28697	2.62e-14	1.9965	3.86e-14	-0.290468	0.010276	2.52908	3.29e-14	0.242104	0.0181602	1.76263	5.51e-14	SAOUHSC_01112	formyl peptide receptor-like 1 inhibitory protein	FLIPr secreted protein that blocks the formyl peptide receptor-like 1 (FPRL1) found in neutrophils, monocytes, B cells, and NK cells inhibits the binding of chemoattractants (such as formylated peptides) to FPRL1, which initiates the phagocyte mobilization towards the infection site	-	GO:0004871//signal transducer activity	GO:0051704	K14203//FPRL1 inhibitory protein
SAOUHSC_01113	-1.08848	1.27e-11	-0.983994	3.3e-10	0.104483	0.590738	-0.189273	0.160966	0.899204	8.25e-08	0.468198	9.81e-05	SAOUHSC_01113	hypothetical protein	conserved hypothetical protein	-	-	-	-
SAOUHSC_01114	5.61138	2.03e-13	3.6145	1.83e-13	-1.99687	3.78e-193	5.43669	1.47e-13	-0.174684	0.000346092	4.44452	1.7e-13	SAOUHSC_01114	fibrinogen-binding protein	-	GO:0044421//extracellular region part	GO:0032403//protein complex binding	-	K14200//fibrinogen-binding protein
SAOUHSC_01115	5.29066	4.49e-12	3.32072	3.09e-12	-1.96994	5.84e-123	5.06529	1.91e-12	-0.225371	0.000239162	4.17948	1.93e-12	SAOUHSC_01115	hypothetical protein	conserved hypothetical protein	-	-	-	K14199//staphylococcal complement inhibitor
SAOUHSC_01118	-0.927055	1.16e-21	-0.115975	0.164943	0.81108	8.02e-14	-0.234611	0.00546408	0.692443	1.12e-11	-0.211847	0.0117964	SAOUHSC_01118	hypothetical protein	conserved hypothetical protein	-	-	-	-
SAOUHSC_01119	-0.377182	2.89e-05	0.67628	4.55e-13	1.05346	3.69e-13	0.520448	6.99e-12	0.89763	4.34e-13	0.299084	0.000147244	SAOUHSC_01119	hypothetical protein	conserved hypothetical protein	-	-	-	-
SAOUHSC_01120	-0.226724	0.000667476	0.300912	5.93e-07	0.527636	0	0.277515	3.74e-06	0.504239	0	0.129503	0.035446	SAOUHSC_01120	hypothetical protein	conserved hypothetical protein	-	-	-	-
SAOUHSC_01121	6.62682	2.06e-13	6.19667	1.67e-13	-0.430152	8.06e-32	7.56048	1.29e-13	0.933658	0	6.36184	1.49e-13	SAOUHSC_01121	alpha-hemolysin	alpha-hemolysin precursor	-	-	GO:0031640//killing of cells of other organism	K11032//hemolysin II
SAOUHSC_01122	0.595719	0.241094	-0.230738	0.70524	-0.826457	0.129936	0.348133	0.506942	-0.247586	0.607964	0.349162	0.505642	SAOUHSC_01122	hypothetical protein	conserved hypothetical protein	-	-	-	-
SAOUHSC_01123	0.505089	0.0604846	-0.510846	0.11319	-1.01593	0.000744834	-0.212082	0.48443	-0.717171	0.0112966	0.484091	0.0694116	SAOUHSC_01123	hypothetical protein	conserved hypothetical protein	-	-	-	-
SAOUHSC_01124	0.062037	0.859804	0.872073	0.00600856	0.810036	0.012506	0.87538	0.00545028	0.813343	0.0115338	0.683764	0.0358276	SAOUHSC_01124	superantigen-like protein	these proteins share structural homology to known superantigen proteins but do not exhibit any of the properties expected such as histocompatibility complex class II binding or broad T-cell activation	-	-	GO:0051704	K11042//superantigen-like protein
SAOUHSC_01125	0.0864336	0.779268	0.418841	0.156741	0.332407	0.26988	0.369681	0.212036	0.283248	0.348676	-0.772249	0.0340126	SAOUHSC_01125	superantigen-like protein	these proteins share structural homology to known superantigen proteins but do not exhibit any of the properties expected such as histocompatibility complex class II binding or broad T-cell activation	-	-	GO:0051704	K11042//superantigen-like protein
SAOUHSC_01127	1.34779	0.00251988	2.93919	2.43e-07	1.5914	5.94e-09	2.97492	1.94e-07	1.62712	1.68e-09	0.509626	0.318662	SAOUHSC_01127	superantigen-like protein	these proteins share structural homology to known superantigen proteins but do not exhibit any of the properties expected such as histocompatibility complex class II binding or broad T-cell activation	-	-	GO:0051704	K11042//superantigen-like protein
SAOUHSC_01128	0.993395	0.00124368	7.16092	3.09e-12	6.16752	0	6.56811	1.91e-12	5.57472	6.22e-15	4.22678	1.93e-12	SAOUHSC_01128	ornithine carbamoyltransferase	catalyzes the formation of L-citrulline from carbamoyl phosphate and L-ornithine in arginine biosynthesis and degradation	GO:0043234//protein complex;GO:0044424//intracellular part	GO:0016743//carboxyl- or carbamoyltransferase activity;GO:0031406//carboxylic acid binding	GO:0006525//arginine metabolic process	K00611//ornithine carbamoyltransferase [EC:2.1.3.3]
SAOUHSC_01129	0.784503	0.00060433	6.12631	0	5.34181	1.47e-14	5.6544	0	4.86989	4.35e-14	3.24896	0	SAOUHSC_01129	carbamate kinase	catalyzes the reversible synthesis of carbamate and ATP from carbamoyl phosphate and ADP	GO:0044424//intracellular part	GO:0016301//kinase activity;GO:0032559	GO:0009064//glutamine family amino acid metabolic process;GO:0006796//phosphate-containing compound metabolic process	K00926//carbamate kinase [EC:2.7.2.2]
SAOUHSC_01130	0.169291	0.235338	3.90769	1.96e-13	3.7384	4.67e-13	3.42019	1.64e-13	3.2509	4.39e-13	1.3924	2.14e-13	SAOUHSC_01130	hypothetical protein	conserved hypothetical protein	GO:0031224//intrinsic to membrane	-	-	-
SAOUHSC_01131	0.681692	1.88e-11	0.390204	0.000236494	-0.291489	0.00263726	0.573554	1.85e-08	-0.108139	0.245094	0.625104	6.2e-10	SAOUHSC_01131	hypothetical protein	conserved hypothetical protein	-	-	-	-
SAOUHSC_01133	0.175438	0.0218286	2.2159	4.23e-13	2.04047	0	1.95654	3.08e-13	1.78111	2.07e-14	0.770436	3.39e-13	SAOUHSC_01133	hypothetical protein	conserved hypothetical protein	GO:0031224//intrinsic to membrane	-	GO:0006810//transport	K11041//exfoliative toxin A/B
SAOUHSC_01134	-1.1767	4.06e-08	-1.19	2.38e-08	-0.0132992	0.95915	-1.0774	1.92e-07	0.0992922	0.705992	-0.0227387	0.89629	SAOUHSC_01134	hypothetical protein	conserved hypothetical protein	-	GO:0003676//nucleic acid binding	-	-
SAOUHSC_01135	1.47707	0.0109835	0.117185	0.865088	-1.35989	0.0200364	-0.347012	0.673504	-1.82409	0.0036524	1.23898	0.0389008	SAOUHSC_01135	hypothetical protein	conserved hypothetical protein	-	-	GO:0051704	-
SAOUHSC_01136	2.9625	5.9e-05	0.439113	0.656308	-2.52339	2.79e-05	0.389954	0.696674	-2.57255	1.82e-05	0.654016	0.496222	SAOUHSC_01136	hypothetical protein	conserved hypothetical protein	-	-	GO:0051704	-
SAOUHSC_01137	0.103755	0.121541	-0.270073	0.000147989	-0.373829	1.84e-07	-0.418626	7.28e-09	-0.522381	7.74e-13	-0.170009	0.0141886	SAOUHSC_01137	hypothetical protein	conserved hypothetical protein	-	GO:0008252//nucleotidase activity;GO:0019120//hydrolase activity, acting on acid halide bonds, in C-halide compounds	-	K07025//putative hydrolase of the HAD superfamily
SAOUHSC_01138	1.13274	2.89e-12	0.220142	2.7e-05	-0.912598	1.73e-94	-0.139946	0.0115324	-1.27269	5.45e-164	-0.456857	6.08e-15	SAOUHSC_01138	hypothetical protein	conserved hypothetical protein	-	GO:0016407//acetyltransferase activity	-	K00680//[EC:2.3.1.-]
SAOUHSC_01139	0.849133	5.38e-13	0.697215	9.69e-11	-0.151917	0.112044	0.804006	5e-13	-0.0451268	0.626974	0.275176	0.0167472	SAOUHSC_01139	hypothetical protein	conserved hypothetical protein	-	-	-	-
SAOUHSC_01141	0.537162	2.86e-12	0.52521	2.9e-12	-0.0119519	0.801918	0.531221	2.52e-12	-0.00594063	0.89943	0.160413	0.0028785	SAOUHSC_01141	hypothetical protein	conserved hypothetical protein	-	-	-	-
SAOUHSC_01142	0.958957	1.15e-11	0.250771	1.31e-11	-0.708186	6.61e-243	0.074531	0.00288612	-0.884426	0	-0.0275663	0.279254	SAOUHSC_01142	cell division protein MraZ	MraZ UPF0040 crystal structure shows similarity to AbrB	-	-	GO:0009987//cellular process	K03925//MraZ protein
SAOUHSC_01143	0.736937	0	0.123314	1.86e-09	-0.613622	4.26e-240	0.00342312	0.868956	-0.733514	0	-0.0319451	0.126618	mraW	S-adenosyl-methyltransferase MraW	-	GO:0044424//intracellular part	GO:0008170//N-methyltransferase activity	GO:0031167//rRNA methylation	K03438//16S rRNA (cytosine1402-N4)-methyltransferase [EC:2.1.1.199]
SAOUHSC_01144	0.345357	1.64e-11	-0.0515244	0.10219	-0.396882	8.7e-39	-0.262114	6.08e-16	-0.607471	7.86e-84	-0.0629476	0.0443888	SAOUHSC_01144	cell division protein	conserved hypothetical protein	GO:0031224//intrinsic to membrane	-	GO:0009987//cellular process	-
SAOUHSC_01145	-0.277259	1.07e-42	-0.497075	3.87e-125	-0.219817	1.38e-22	-0.542881	2.95e-149	-0.265623	2.89e-32	-0.0243238	0.201996	SAOUHSC_01145	penicillin-binding protein 1	-	-	GO:0008144//drug binding;GO:0003824//catalytic activity	GO:0042546//cell wall biogenesis	K12552//penicillin-binding protein 1 [EC:3.4.-.-]
SAOUHSC_01146	-0.522772	5.01e-44	-0.776779	2.59e-88	-0.254008	6.38e-09	-0.601301	5.35e-58	-0.0785297	0.0619804	0.0117621	0.726456	mraY	phospho-N-acetylmuramoyl-pentapeptide- transferase	First step of the lipid cycle reactions in the biosynthesis of the cell wall peptidoglycan	GO:0031224//intrinsic to membrane	GO:0016780//phosphotransferase activity, for other substituted phosphate groups	GO:0000270//peptidoglycan metabolic process;GO:0045229//external encapsulating structure organization;GO:0065008;GO:0009987//cellular process	K01000//phospho-N-acetylmuramoyl-pentapeptide-transferase [EC:2.7.8.13]
SAOUHSC_01147	-0.541201	1.06e-95	-0.697926	1.13e-151	-0.156725	1.67e-07	-0.634004	1.02e-130	-0.0928026	0.00158122	-0.0690393	0.0034675	murD	UDP-N-acetylmuramoyl-L-alanyl-D-glutamate synthetase	UDP-N-acetylmuramoylalanine--D-glutamate ligase involved in peptidoglycan biosynthesis cytoplasmic catalyzes the addition of glutamate to the nucleotide precursor UDP-N-acetylmuramoyl-L-alanine during cell wall formation	GO:0044424//intracellular part	GO:0016881//acid-amino acid ligase activity;GO:0032559	GO:0000270//peptidoglycan metabolic process;GO:0045229//external encapsulating structure organization;GO:0065008;GO:0009987//cellular process	K01925//UDP-N-acetylmuramoylalanine--D-glutamate ligase [EC:6.3.2.9]
SAOUHSC_01148	-0.398869	2.7e-65	-0.724104	6.44e-191	-0.325235	1.86e-33	-0.540473	2.25e-116	-0.141604	4.67e-08	-0.0216713	0.314284	SAOUHSC_01148	cell division protein	cell division protein, putative	-	-	GO:0009987//cellular process	K03589//cell division protein FtsQ
SAOUHSC_01149	-0.149772	7.28e-37	-0.532873	0	-0.383101	2.79e-185	-0.441791	8.97e-286	-0.292019	8.29e-114	-0.087617	2.53e-14	SAOUHSC_01149	cell division protein	cell division protein, putative	-	-	GO:0065008;GO:0009987//cellular process	K03590//cell division protein FtsA
SAOUHSC_01150	-0.0270391	0.00982594	-0.310361	2.32e-177	-0.283322	1.45e-139	-0.330074	1.37e-202	-0.303035	5.02e-161	-0.0676237	7.39e-11	SAOUHSC_01150	cell division protein FtsZ	GTPase similar structure to tubulin forms ring-shaped polymers at the site of cell division other proteins such as FtsA, ZipA, and ZapA, interact with and regulate FtsZ function	GO:0032991//macromolecular complex;GO:0044424//intracellular part	GO:0017111//nucleoside-triphosphatase activity;GO:0032561//guanyl ribonucleotide binding	GO:0043623//cellular protein complex assembly;GO:0009207;GO:0032506	K03531//cell division protein FtsZ
SAOUHSC_01152	0.037836	0.555266	-0.439208	2.58e-10	-0.477044	1.56e-11	-0.336971	6.24e-07	-0.374807	5.36e-08	0.0976229	0.11914	SAOUHSC_01152	hypothetical protein	conserved hypothetical protein	-	-	-	K05810//conserved hypothetical protein
SAOUHSC_01153	0.189489	2.68e-11	0.156227	6.14e-09	-0.0332623	0.213042	0.0738484	0.00628804	-0.115641	1.68e-05	0.0639711	0.0181546	SAOUHSC_01153	hypothetical protein	conserved hypothetical protein	-	-	-	K06997//
SAOUHSC_01154	0.134933	1.89e-07	0.141437	3.7e-08	0.00650375	0.800992	0.0459389	0.0761074	-0.0889939	0.000617216	0.00657943	0.800656	SAOUHSC_01154	hypothetical protein	conserved hypothetical protein	GO:0044424//intracellular part	-	GO:0032506	K09772//cell division inhibitor SepF
SAOUHSC_01155	0.0843554	0.0834636	0.0985903	0.0412048	0.0142349	0.771226	0.0165098	0.733618	-0.0678456	0.16759	0.0874119	0.0685096	SAOUHSC_01155	hypothetical protein	conserved hypothetical protein	GO:0044464//cell part	-	GO:0009987//cellular process	K02221//YggT family protein
SAOUHSC_01156	0.202037	2.2e-07	-0.0713347	0.0793596	-0.273372	1.15e-11	-0.0363379	0.36433	-0.238375	1.91e-09	0.10188	0.00914178	SAOUHSC_01156	hypothetical protein	conserved hypothetical protein	GO:0030529//ribonucleoprotein complex	GO:0003676//nucleic acid binding	-	-
SAOUHSC_01158	0.445525	1.28e-11	0.137465	1.33e-08	-0.30806	6.52e-41	0.0513871	0.0347906	-0.394138	4.72e-65	0.0109172	0.656022	SAOUHSC_01158	hypothetical protein	conserved hypothetical protein	GO:0044424//intracellular part	-	GO:0009987//cellular process	K04074//cell division initiation protein
SAOUHSC_01159	-0.941044	0	-0.802746	0	0.138298	1.36e-10	-0.655745	0	0.285299	0	-0.137293	2.9e-18	ileS	isoleucyl-tRNA synthetase	IleRS catalyzes the formation of isoleucyl-tRNA(Ile) from isoleucine and tRNA(Ile) since isoleucine and other amino acids such as valine are similar, there are additional editing function in this enzyme one is involved in hydrolysis of activated valine-AMP and the other is involved in deacylation of mischarged Val-tRNA(Ile) there are two active sites, one for aminoacylation and one for editing cl…	GO:0044424//intracellular part	GO:0004812//aminoacyl-tRNA ligase activity;GO:0043169//cation binding;GO:0032559	GO:0006418//tRNA aminoacylation for protein translation	K01870//isoleucyl-tRNA synthetase [EC:6.1.1.5]
SAOUHSC_01160	0.315806	8.62e-06	0.0759625	0.301218	-0.239843	0.00079764	0.136566	0.0583406	-0.179239	0.0106223	0.0837565	0.249932	SAOUHSC_01160	hypothetical protein	conserved hypothetical protein	-	GO:0016846//carbon-sulfur lyase activity;GO:0016701//oxidoreductase activity, acting on single donors with incorporation of molecular oxygen	-	K07104//
SAOUHSC_01162	-0.564644	1.97e-12	-0.36686	1.86e-06	0.197784	0.0231106	-0.304452	5.4e-05	0.260193	0.0023282	-0.0705246	0.330266	lspA	lipoprotein signal peptidase	lipoprotein signal peptidase integral membrane protein that removes signal peptides from prolipoproteins during lipoprotein biosynthesis	GO:0031224//intrinsic to membrane	GO:0004175//endopeptidase activity	GO:0019538//protein metabolic process	K03101//signal peptidase II [EC:3.4.23.36]
SAOUHSC_01163	-0.697423	2.94e-73	-0.427817	8.91e-32	0.269606	1.72e-10	-0.434855	2.82e-33	0.262568	3.84e-10	-0.09262	0.00659026	SAOUHSC_01163	hypothetical protein	conserved hypothetical protein	-	GO:0003676//nucleic acid binding;GO:0016787//hydrolase activity;GO:0016866//intramolecular transferase activity	GO:0009451//RNA modification	K06180//23S rRNA pseudouridine1911/1915/1917 synthase [EC:5.4.99.23]
SAOUHSC_01164	-1.11077	1.3e-117	-0.801783	3.96e-70	0.30899	4.05e-08	-0.711053	2.39e-58	0.399719	3.2e-12	-0.165048	3.94e-05	SAOUHSC_01164	bifunctional pyrimidine regulatory protein PyrR/uracil phosphoribosyltransferase	regulates pyrimidine biosynthesis by binding to the mRNA of the pyr genes, also has been shown to have uracil phosphoribosyltransferase activity	-	GO:0003676//nucleic acid binding;GO:0016763//transferase activity, transferring pentosyl groups	GO:0055086//nucleobase-containing small molecule metabolic process;GO:0006351//transcription, DNA-dependent	K02825//pyrimidine operon attenuation protein / uracil phosphoribosyltransferase [EC:2.4.2.9]
SAOUHSC_01165	-0.588344	8.19e-10	-1.64689	5.78e-47	-1.05854	3.18e-16	-1.50963	1.99e-42	-0.921289	2.04e-13	-0.186676	0.033594	SAOUHSC_01165	uracil permease	uracil permease, putative	GO:0044464//cell part	-	GO:0006810//transport	K02824//uracil permease
SAOUHSC_01166	-0.626124	1.83e-09	-2.07424	8.48e-55	-1.44812	1.33e-21	-1.89545	7.07e-50	-1.26932	2.92e-18	-0.305763	0.00159233	pyrB	aspartate carbamoyltransferase catalytic subunit	catalyzes the transfer of the carbamoyl moiety from carbamoyl phosphate to L- aspartate in pyrimidine biosynthesis	-	GO:0016743//carboxyl- or carbamoyltransferase activity;GO:0031406//carboxylic acid binding	GO:0006220//pyrimidine nucleotide metabolic process;GO:0019856//pyrimidine nucleobase biosynthetic process;GO:0019752//carboxylic acid metabolic process	K00609//aspartate carbamoyltransferase catalytic subunit [EC:2.1.3.2]
SAOUHSC_01168	-0.507272	5.52e-11	-1.79381	1.18e-77	-1.28654	4.47e-33	-1.75914	3.43e-77	-1.25187	2.39e-32	-0.121719	0.087216	pyrC	dihydroorotase	catalyzes the formation of N-carbamoyl-L-aspartate from (S)-dihydroorotate in pyrimidine biosynthesis	-	GO:0043169//cation binding;GO:0016812//hydrolase activity, acting on carbon-nitrogen (but not peptide) bonds, in cyclic amides	GO:0006220//pyrimidine nucleotide metabolic process	K01465//dihydroorotase [EC:3.5.2.3]
SAOUHSC_01169	-0.612504	6.1e-15	-1.93414	1.81e-86	-1.32163	2.37e-32	-1.6533	1.99e-71	-1.0408	5.06e-23	-0.0998551	0.157392	SAOUHSC_01169	carbamoyl phosphate synthase small subunit	catalyzes production of carbamoyl phosphate from bicarbonate and glutamine in pyrimidine and arginine biosynthesis pathways forms an octamer composed of four CarAB dimers	-	GO:0032559	GO:0006525//arginine metabolic process;GO:0006220//pyrimidine nucleotide metabolic process	K01956//carbamoyl-phosphate synthase small subunit [EC:6.3.5.5]
SAOUHSC_01170	-0.900577	5.85e-96	-2.09479	0	-1.19421	2.07e-79	-1.82993	7.84e-293	-0.929355	2.87e-54	-0.271475	1.14e-12	carB	carbamoyl phosphate synthase large subunit	four CarB-CarA dimers form the carbamoyl phosphate synthetase holoenzyme that catalyzes the production of carbamoyl phosphate CarB is responsible for the amidotransferase activity	-	GO:0043169//cation binding;GO:0032559	GO:0006525//arginine metabolic process;GO:0006220//pyrimidine nucleotide metabolic process	K01955//carbamoyl-phosphate synthase large subunit [EC:6.3.5.5]
SAOUHSC_01171	-1.17949	1.19e-27	-2.01527	3.26e-59	-0.835772	8.4e-08	-1.78301	1.56e-51	-0.603519	4.79e-05	-0.234015	0.00947034	SAOUHSC_01171	orotidine 5'-phosphate decarboxylase	type 1 subfamily involved in last step of pyrimidine biosynthesis converts orotidine 5'-phosphate to UMP and carbon dioxide OMP decarboxylase OMPDCase OMPdecase	-	GO:0016831//carboxy-lyase activity	GO:0019856//pyrimidine nucleobase biosynthetic process;GO:0006222//UMP biosynthetic process	K01591//orotidine-5'-phosphate decarboxylase [EC:4.1.1.23]
SAOUHSC_01172	-0.862463	2.33e-17	-1.6802	3.63e-47	-0.81774	3.47e-09	-1.83762	2.81e-54	-0.975152	4.49e-12	-0.226857	0.0112836	pyrE	orotate phosphoribosyltransferase	involved in fifth step of pyrimidine biosynthesis converts orotidine 5'-phosphate and diphosphate to orotate and 5-phospho-alpha-D-ribose 1-diphosphate	-	GO:0016763//transferase activity, transferring pentosyl groups;GO:0046872//metal ion binding	GO:0006220//pyrimidine nucleotide metabolic process	K00762//orotate phosphoribosyltransferase [EC:2.4.2.10]
SAOUHSC_01173	0.676108	2.48e-11	-0.228412	0.0532806	-0.90452	4.4e-17	-0.277571	0.0187228	-0.953679	7.56e-19	-0.037205	0.74327	SAOUHSC_01173	hypothetical protein	conserved hypothetical protein	-	-	-	-
SAOUHSC_01174	0.980635	0	0.382409	5.31e-08	-0.598226	9.41e-23	0.251247	0.000426716	-0.729388	3.48e-32	-0.00415612	0.95623	SAOUHSC_01174	hypothetical protein	conserved hypothetical protein	-	GO:0008171//O-methyltransferase activity	GO:0006730//one-carbon metabolic process	K04750//PhnB protein
SAOUHSC_01175	0.262364	1.4e-12	0.119833	0.0021716	-0.142532	0.0002033	0.194307	3.79e-07	-0.0680574	0.069935	0.0600153	0.125412	SAOUHSC_01175	fibrinogen-binding protein A-like protein	fibronectin-binding protein A-related	-	-	-	-
SAOUHSC_01176	-0.228248	6.64e-20	-0.166017	1.34e-11	0.0622314	0.0175922	-0.325509	1.02e-38	-0.0972607	0.000271688	-0.0876594	0.000259752	gmk	guanylate kinase	Essential for recycling GMP and indirectly, cGMP	GO:0044424//intracellular part	GO:0016776//phosphotransferase activity, phosphate group as acceptor;GO:0032559	GO:0009117//nucleotide metabolic process;GO:0006796//phosphate-containing compound metabolic process	K00942//guanylate kinase [EC:2.7.4.8]
SAOUHSC_01177	-0.399341	7.22e-14	-0.20373	6.9e-05	0.195611	0.000513052	-0.341619	4.89e-11	0.0577224	0.313164	-0.118506	0.0177655	rpoZ	DNA-directed RNA polymerase subunit omega	Promotes RNA polymerase assembly latches the N- and C-terminal regions of the beta' subunit thereby facilitating its interaction with the beta and alpha subunits	GO:0043234//protein complex	GO:0034062//RNA polymerase activity;GO:0003676//nucleic acid binding	GO:0010467//gene expression	K03060//DNA-directed RNA polymerase subunit omega [EC:2.7.7.6]
SAOUHSC_01178	0.483264	4.72e-12	-0.0500403	0.35145	-0.533305	6.1e-26	-0.115118	0.0323642	-0.598382	4.33e-32	-0.0201136	0.704248	SAOUHSC_01178	bifunctional phosphopantothenoylcysteine decarboxylase/phosphopantothenate--cysteine ligase	phosphopantothenoylcysteine decarboxylase/phosphopantothenate--cysteine ligase	-	GO:0016881//acid-amino acid ligase activity;GO:0016831//carboxy-lyase activity;GO:0000166//nucleotide binding	GO:0009108//coenzyme biosynthetic process;GO:0009109	K13038//phosphopantothenoylcysteine decarboxylase / phosphopantothenate--cysteine ligase [EC:4.1.1.36 6.3.2.5]
SAOUHSC_01179	0.115112	0.000553994	-0.260871	1.67e-13	-0.375983	4.21e-26	-0.224775	1.11e-10	-0.339887	3.11e-22	0.0472494	0.154929	SAOUHSC_01179	primosomal protein N	-	-	GO:0003676//nucleic acid binding;GO:0042623//ATPase activity, coupled;GO:0032559	GO:0006259//DNA metabolic process	K04066//primosomal protein N' (replication factor Y) (superfamily II helicase) [EC:3.6.4.-]
SAOUHSC_01180	-1.05304	6.01e-118	-0.961131	2.75e-103	0.0919118	0.0934432	-1.07429	4.78e-126	-0.0212427	0.700796	0.146016	5.91e-05	SAOUHSC_01180	hypothetical protein	conserved hypothetical protein	-	-	-	-
SAOUHSC_01181	1.10998	1.2e-12	0.805922	1.27e-12	-0.304058	4.5e-09	0.614039	1.16e-12	-0.495941	9.99e-21	0.103231	0.131894	SAOUHSC_01181	hypothetical protein	conserved hypothetical protein	-	-	-	-
SAOUHSC_01182	-0.0589228	0.371632	0.0414995	0.51745	0.100422	0.131983	-0.0629541	0.331986	-0.0040313	0.951486	0.168497	0.00681262	SAOUHSC_01182	peptide deformylase	cleaves off formyl group from N-terminal methionine residues of newly synthesized proteins binds iron(2+)	-	GO:0046914//transition metal ion binding;GO:0016811//hydrolase activity, acting on carbon-nitrogen (but not peptide) bonds, in linear amides	GO:0010467//gene expression	K01462//peptide deformylase [EC:3.5.1.88]
SAOUHSC_01183	-0.21124	1.22e-07	-0.20123	3.69e-07	0.01001	0.812408	-0.206307	1.48e-07	0.00493284	0.906568	-0.00510005	0.893304	SAOUHSC_01183	methionyl-tRNA formyltransferase	-	-	GO:0016742//hydroxymethyl-, formyl- and related transferase activity	GO:0019988//charged-tRNA amino acid modification;GO:0006730//one-carbon metabolic process;GO:0006412//translation	K00604//methionyl-tRNA formyltransferase [EC:2.1.2.9]
SAOUHSC_01184	-0.30155	8.73e-19	-0.246314	1.96e-13	0.0552362	0.127391	-0.180437	3.85e-08	0.121113	0.000652658	-0.0653392	0.0423018	SAOUHSC_01184	sun protein	-	GO:0044424//intracellular part	GO:0008173//RNA methyltransferase activity;GO:0003676//nucleic acid binding	GO:0000154//rRNA modification;GO:0006730//one-carbon metabolic process;GO:0006351//transcription, DNA-dependent	K03500//16S rRNA (cytosine967-C5)-methyltransferase [EC:2.1.1.176]
SAOUHSC_01185	-0.264109	1.07e-15	-0.312942	2.36e-21	-0.0488332	0.168	-0.277338	1.36e-17	-0.0132286	0.704428	0.00377427	0.902604	SAOUHSC_01185	ribosomal RNA large subunit methyltransferase N	23S rRNA m2A2503 methyltransferase methylates the C2 position of the A2530 nucleotide in 23S rRNA may be involved in antibiotic resistance	GO:0044424//intracellular part	GO:0043169//cation binding;GO:0051536//iron-sulfur cluster binding;GO:0008168//methyltransferase activity	GO:0042254//ribosome biogenesis;GO:0006730//one-carbon metabolic process;GO:0042221//response to chemical stimulus;GO:0009451//RNA modification	K06941//23S rRNA (adenine2503-C2)-methyltransferase [EC:2.1.1.192]
SAOUHSC_01186	-0.469578	1.38e-25	-0.393791	3.55e-19	0.0757871	0.121748	-0.399694	5.23e-20	0.0698841	0.150739	-0.0294818	0.471422	SAOUHSC_01186	hypothetical protein	conserved hypothetical protein	-	GO:0016791//phosphatase activity	-	K01090//protein phosphatase [EC:3.1.3.16]
SAOUHSC_01187	-0.49937	4.14e-105	-0.434537	5.04e-83	0.0648339	0.0100364	-0.416996	1.83e-78	0.082374	0.000939466	-0.0380951	0.0672696	SAOUHSC_01187	hypothetical protein	conserved hypothetical protein	GO:0031224//intrinsic to membrane	GO:0004672//protein kinase activity;GO:0008144//drug binding;GO:0005539//glycosaminoglycan binding;GO:0032559	GO:0032502//developmental process;GO:0006464//cellular protein modification process;GO:0032494//response to peptidoglycan;GO:0023052//signaling	K08884//serine/threonine protein kinase, bacterial [EC:2.7.11.1]
SAOUHSC_01188	0.45382	3.64e-12	0.129423	0.0130101	-0.324397	5.55e-11	0.13544	0.00869382	-0.31838	8.21e-11	-0.00763631	0.885784	SAOUHSC_01188	hypothetical protein	conserved hypothetical protein	-	GO:0043169//cation binding;GO:0032561//guanyl ribonucleotide binding;GO:0017111//nucleoside-triphosphatase activity	GO:0009207	K06949//ribosome biogenesis GTPase [EC:3.6.1.-]
SAOUHSC_01189	0.337732	1.05e-11	0.0403836	0.434168	-0.297348	2.86e-09	-0.0492551	0.344362	-0.386987	1.61e-14	-0.0798488	0.127311	SAOUHSC_01189	ribulose-phosphate 3-epimerase	-	-	GO:0016857//racemase and epimerase activity, acting on carbohydrates and derivatives	GO:0044238//primary metabolic process	K01783//ribulose-phosphate 3-epimerase [EC:5.1.3.1]
SAOUHSC_01190	0.363551	8.15e-12	0.0759213	0.148975	-0.28763	1.45e-08	0.121878	0.0185322	-0.241674	1.29e-06	0.0209594	0.690412	SAOUHSC_01190	hypothetical protein	conserved hypothetical protein	-	GO:0016778;GO:0032559	GO:0042723//thiamine-containing compound metabolic process;GO:0009108//coenzyme biosynthetic process;GO:0006796//phosphate-containing compound metabolic process	K00949//thiamine pyrophosphokinase [EC:2.7.6.2]
SAOUHSC_01191	0.442962	0	-0.229443	8.74e-45	-0.672405	0	-0.82848	0	-1.27144	0	-0.195292	7.39e-34	rpmB	50S ribosomal protein L28	required for 70S ribosome assembly	GO:0030529//ribonucleoprotein complex	GO:0005198//structural molecule activity	GO:0010467//gene expression	K02902//large subunit ribosomal protein L28
SAOUHSC_01192	0.18583	1.51e-05	-0.2452	1e-07	-0.43103	4.22e-21	-0.230194	4.2e-07	-0.416023	3.49e-20	0.0567257	0.189779	SAOUHSC_01192	hypothetical protein	conserved hypothetical protein	-	-	-	-
SAOUHSC_01193	-0.12057	1.72e-12	-0.4199	6.75e-122	-0.29933	1.72e-57	-0.418301	2.89e-123	-0.297731	6.89e-58	-0.00725726	0.66002	SAOUHSC_01193	hypothetical protein	conserved hypothetical protein	-	GO:0016301//kinase activity	GO:0006796//phosphate-containing compound metabolic process;GO:0019400	K07030//
SAOUHSC_01194	0.813914	4.69e-12	0.469473	4.75e-12	-0.344441	7.08e-17	0.497659	4.38e-12	-0.316255	8.02e-15	0.160013	0.00094811	SAOUHSC_01194	ATP-dependent DNA helicase RecG	catalyzes branch migration in Holliday junction intermediates	-	GO:0003676//nucleic acid binding;GO:0003678//DNA helicase activity;GO:0042623//ATPase activity, coupled;GO:0032559	GO:0006259//DNA metabolic process;GO:0033554//cellular response to stress	K03655//ATP-dependent DNA helicase RecG [EC:3.6.4.12]
SAOUHSC_01196	-1.06051	1.76e-293	-0.747034	5.81e-166	0.313475	0	-0.618096	1.13e-121	0.442413	0	0.010515	0.65594	SAOUHSC_01196	fatty acid biosynthesis transcriptional regulator	negative regulator of genes involved in fatty acid and phospholipid biosynthesis for gram positive bacteria	-	GO:0003676//nucleic acid binding;GO:0001071//nucleic acid binding transcription factor activity	GO:0010467//gene expression;GO:0006631//fatty acid metabolic process;GO:0031327	-
SAOUHSC_01197	-1.19736	0	-0.946954	0	0.250403	3.15e-11	-0.721964	0	0.475392	3.13e-11	-0.04092	0.0141773	SAOUHSC_01197	glycerol-3-phosphate acyltransferase PlsX	involved in acylation of glycerol-3-phosphate to form 1-acyl-glycerol-3 phosphate for use in phospholipid biosynthesis functions with PlsY	GO:0044424//intracellular part	GO:0016747//transferase activity, transferring acyl groups other than amino-acyl groups	GO:0006644//phospholipid metabolic process;GO:0006631//fatty acid metabolic process	K03621//glycerol-3-phosphate acyltransferase PlsX [EC:2.3.1.15]
SAOUHSC_01198	-1.32129	0	-1.0943	0	0.226988	1.12e-11	-0.812895	0	0.508397	5.31e-12	-0.131773	5.62e-18	SAOUHSC_01198	malonyl CoA-acyl carrier protein transacylase	-	-	GO:0004312//fatty acid synthase activity	GO:0006631//fatty acid metabolic process	K00645//[acyl-carrier-protein] S-malonyltransferase [EC:2.3.1.39]
SAOUHSC_01199	-1.27244	0	-1.01876	0	0.25368	1.94e-11	-0.854912	0	0.417524	1.02e-11	-0.122333	1.78e-15	SAOUHSC_01199	3-oxoacyl-(acyl-carrier-protein) reductase	3-oxoacyl-(acyl-carrier-protein) reductase, putative	-	GO:0004312//fatty acid synthase activity;GO:0000166//nucleotide binding	GO:0006631//fatty acid metabolic process	K00059//3-oxoacyl-[acyl-carrier protein] reductase [EC:1.1.1.100]
SAOUHSC_01200	-1.39986	1.19e-52	-1.1278	1.15e-38	0.27206	0.016354	-1.0621	6.46e-36	0.337764	0.00237838	-0.150259	0.0380336	SAOUHSC_01200	hypothetical protein	conserved hypothetical protein	-	-	-	-
SAOUHSC_01201	-0.446036	2.1e-123	-0.143016	8.48e-16	0.30302	1.18e-11	-0.691351	1.29e-278	-0.245315	3.39e-30	-0.137497	5.62e-15	acpP	acyl carrier protein	carries the fatty acid chain in fatty acid biosynthesis	GO:0044424//intracellular part	GO:0019842//vitamin binding;GO:0022892	GO:0042221//response to chemical stimulus;GO:0006631//fatty acid metabolic process	K02078//acyl carrier protein
SAOUHSC_01203	-0.522669	2.71e-14	-0.682802	2.05e-22	-0.160133	0.0417804	-0.71197	1.97e-24	-0.189301	0.0157161	-0.155696	0.0139976	rnc	ribonuclease III	cytoplasmic enzyme involved in processing rRNA and some mRNAs substrates typically have dsRNA regions forms a homodimer have N-terminal nuclease and C-terminal RNA-binding domains requires magnesium as preferred ion for activity	GO:0044424//intracellular part	GO:0003723//RNA binding;GO:0016891//endoribonuclease activity, producing 5'-phosphomonoesters	GO:0016072//rRNA metabolic process;GO:0042254//ribosome biogenesis;GO:0006396//RNA processing	K03685//ribonuclease III [EC:3.1.26.3]
SAOUHSC_01204	-0.662721	8.52e-133	-0.911536	4.14e-232	-0.248815	1.11e-14	-0.817577	4.94e-197	-0.154856	8.27e-07	-0.149773	7.15e-10	SAOUHSC_01204	SMC domain-containing protein	SMC family, C-terminal domain family	GO:0043232	GO:0032559	GO:0006996//organelle organization	K03529//chromosome segregation protein
SAOUHSC_01205	-0.995168	9.48e-120	-1.24913	2.37e-174	-0.253962	2.55e-06	-1.04801	9.6e-135	-0.0528466	0.306512	-0.131335	0.000281286	SAOUHSC_01205	signal recognition particle-docking protein FtsY	-	-	GO:0004871//signal transducer activity;GO:0032561//guanyl ribonucleotide binding;GO:0016462//pyrophosphatase activity	GO:0006613//cotranslational protein targeting to membrane	K03110//fused signal recognition particle receptor
SAOUHSC_01206	-0.817814	4.48e-20	-0.930381	6.18e-25	-0.112566	0.290358	-0.583773	3.88e-12	0.234042	0.0187611	-0.0851172	0.269876	SAOUHSC_01206	DNA-binding protein	conserved hypothetical protein	-	GO:0003676//nucleic acid binding;GO:0001071//nucleic acid binding transcription factor activity;GO:0000996	GO:0006351//transcription, DNA-dependent	K09787//hypothetical protein
SAOUHSC_01207	-0.375456	9.71e-47	-0.578597	1.46e-102	-0.203141	5.22e-12	-0.55153	5.56e-96	-0.176074	1.36e-09	-0.0659375	0.00684074	SAOUHSC_01207	signal recognition particle protein	-	GO:0030529//ribonucleoprotein complex	GO:0032561//guanyl ribonucleotide binding;GO:0003723//RNA binding;GO:0016462//pyrophosphatase activity	GO:0006613//cotranslational protein targeting to membrane	K03106//signal recognition particle subunit SRP54
SAOUHSC_01208	-1.1259	0	-0.506761	8.24e-121	0.619136	3e-11	-0.655442	3.16e-194	0.470455	3.49e-11	-0.103916	2.12e-07	rpsP	30S ribosomal protein S16	binds to lower part of 30S body where it stabilizes two domains required for efficient assembly of 30S in Escherichia coli this protein has nuclease activity	GO:0030529//ribonucleoprotein complex	GO:0005198//structural molecule activity	GO:0010467//gene expression	K02959//small subunit ribosomal protein S16
SAOUHSC_01209	-1.70095	3.44e-145	-1.57634	1.63e-132	0.124615	0.15929	-1.2156	8.98e-92	0.485359	4.07e-09	-0.253667	5.36e-07	rimM	16S rRNA-processing protein RimM	Essential for efficient processing of 16S rRNA	GO:0030529//ribonucleoprotein complex	GO:0043021//ribonucleoprotein complex binding	GO:0042254//ribosome biogenesis	K02860//16S rRNA processing protein RimM
SAOUHSC_01210	-1.66851	1.64e-274	-1.42585	4.4e-222	0.242653	7.56e-05	-1.28503	1.45e-193	0.383479	1.07e-10	-0.228669	2.18e-10	trmD	tRNA (guanine-N(1)-)-methyltransferase	methylates guanosine-37 in various tRNAs uses S-adenosyl-L-methionine to transfer methyl group to tRNA	GO:0044424//intracellular part	GO:0003676//nucleic acid binding;GO:0016423//tRNA (guanine) methyltransferase activity	GO:0006730//one-carbon metabolic process;GO:0008033//tRNA processing	K00554//tRNA (guanine37-N1)-methyltransferase [EC:2.1.1.228]
SAOUHSC_01211	-0.367519	2.26e-185	-0.128054	2.22e-26	0.239465	0	-0.229513	1.63e-79	0.138006	0	0.0104234	0.37123	rplS	50S ribosomal protein L19	this protein is located at the 30S-50S ribosomal subunit interface and may play a role in the structure and function of the aminoacyl-tRNA binding site	GO:0030529//ribonucleoprotein complex	GO:0005198//structural molecule activity	GO:0010467//gene expression	K02884//large subunit ribosomal protein L19
SAOUHSC_01213	0.668997	8.08e-13	0.437377	1.66e-12	-0.231619	3.41e-05	0.290005	3.06e-06	-0.378992	2.59e-11	-0.0173253	0.792222	SAOUHSC_01213	hypothetical protein	conserved hypothetical protein	-	-	-	-
SAOUHSC_01214	-0.0212802	0.721878	-0.0282977	0.63344	-0.00701756	0.908136	-0.069824	0.237738	-0.0485439	0.425184	-0.0336981	0.566664	rbgA	ribosomal biogenesis GTPase	essential GTPase functions in ribosome assembly binds a unique part of the 23S rRNA interacts with ribosomal protein L25(Ctc)	GO:0044464//cell part	GO:0032561//guanyl ribonucleotide binding	-	K14540//ribosome biogenesis GTPase A
SAOUHSC_01215	-0.343348	2.93e-07	-0.115215	0.0713272	0.228133	0.00104397	-0.0855684	0.174284	0.25778	0.000174578	-0.0361613	0.562856	rnhB	ribonuclease HII	RNH2 RNase HII binds manganese endonuclease which specifically degrades the RNA of RNA-DNA hybrids	GO:0044424//intracellular part	GO:0016891//endoribonuclease activity, producing 5'-phosphomonoesters;GO:0003676//nucleic acid binding;GO:0043169//cation binding	-	K03470//ribonuclease HII [EC:3.1.26.4]
SAOUHSC_01216	0.858301	0	0.40767	0	-0.450631	7.01e-215	0.0534357	0.00184384	-0.804865	0	-0.183583	1.04e-24	sucC	succinyl-CoA synthetase subunit beta	catalyzes the interconversion of succinyl-CoA and succinate	-	GO:0043169//cation binding;GO:0004774//succinate-CoA ligase activity;GO:0032559	GO:0009060//aerobic respiration	K01903//succinyl-CoA synthetase beta subunit [EC:6.2.1.5]
SAOUHSC_01218	0.927902	0	0.423014	0	-0.504889	2.81e-268	0.0913373	1.36e-07	-0.836565	0	-0.169163	1.1e-20	SAOUHSC_01218	succinyl-CoA synthetase subunit alpha	Catalyzes the only substrate-level phosphorylation in the TCA cycle	-	GO:0004774//succinate-CoA ligase activity;GO:0046912//transferase activity, transferring acyl groups, acyl groups converted into alkyl on transfer;GO:0032559	GO:0009060//aerobic respiration	K01902//succinyl-CoA synthetase alpha subunit [EC:6.2.1.5]
SAOUHSC_01219	-0.412538	0.098322	-0.235486	0.327146	0.177052	0.503436	-0.157267	0.502834	0.255271	0.324762	0.323371	0.131813	SAOUHSC_01219	cell wall hydrolase	cell wall hydrolase, putative	GO:0044464//cell part	GO:0008238//exopeptidase activity	GO:0045229//external encapsulating structure organization;GO:0009056//catabolic process	K01447//N-acetylmuramoyl-L-alanine amidase [EC:3.5.1.28]
SAOUHSC_01220	-0.131158	0.45783	-0.397388	0.0299606	-0.26623	0.164872	-0.290428	0.102677	-0.159271	0.392236	0.0201441	0.90329	SAOUHSC_01220	hypothetical protein	conserved hypothetical protein	-	GO:0005488//binding	-	K11694//peptidoglycan pentaglycine glycine transferase (the second and third glycine) [EC:2.3.2.17];K11695//peptidoglycan pentaglycine glycine transferase (the fourth and fifth glycine) [EC:2.3.2.18]
SAOUHSC_01221	-0.40779	0.148738	-0.32022	0.24585	0.0875696	0.7739	-0.199455	0.455912	0.208335	0.481304	0.313472	0.197035	SAOUHSC_01221	hypothetical protein	conserved hypothetical protein	-	-	GO:0009292//genetic transfer	K04096//DNA processing protein
SAOUHSC_01222	-0.744993	9.18e-208	-1.05163	0	-0.306638	3.32e-25	-0.777134	4.93e-231	-0.0321415	0.250198	-0.0783055	0.000221238	SAOUHSC_01222	DNA topoisomerase I	catalyzes the ATP-dependent breakage of single-stranded DNA followed by passage and rejoining, maintains net negative superhelicity	GO:0043232	GO:0043169//cation binding;GO:0003916//DNA topoisomerase activity;GO:0032559	GO:0006261//DNA-dependent DNA replication	K03168//DNA topoisomerase I [EC:5.99.1.2]
SAOUHSC_01223	-0.985237	4.91e-240	-1.20752	0	-0.222283	2.59e-09	-0.904094	1.74e-215	0.0811423	0.0209254	-0.106172	2.36e-05	SAOUHSC_01223	tRNA (uracil-5-)-methyltransferase Gid	TrmFO Gid glucose-inhibited division protein similar to GidA the gene from Bacillus subtilis encodes a tRNA-methyltransferase that utilizes folate as the carbon donor and bound flavin as reductant modifies tRNA at position 54 (uridine) of the T-psi loop to form a C5-methyluridine	GO:0044424//intracellular part	GO:0008757//S-adenosylmethionine-dependent methyltransferase activity;GO:0050662//coenzyme binding	GO:0006399//tRNA metabolic process;GO:0006730//one-carbon metabolic process	K04094//methylenetetrahydrofolate--tRNA-(uracil-5-)-methyltransferase [EC:2.1.1.74]
SAOUHSC_01224	0.703431	2.36e-12	0.492954	2.66e-12	-0.210477	1.1e-06	0.483731	2.71e-12	-0.2197	3.01e-07	0.181239	0.000266504	SAOUHSC_01224	site-specific recombinase	site-specific recombinase, putative	GO:0044424//intracellular part	GO:0008907//integrase activity;GO:0003676//nucleic acid binding	GO:0006310//DNA recombination	K03733//integrase/recombinase XerC
SAOUHSC_01225	0.480178	5.03e-12	0.364949	8.2e-12	-0.115229	0.0199198	0.391403	4.7e-12	-0.0887754	0.069166	0.148636	0.00583396	SAOUHSC_01225	ATP-dependent protease peptidase subunit	heat shock protein involved in degradation of misfolded proteins	GO:0000502//proteasome complex	GO:0004175//endopeptidase activity;GO:0043169//cation binding	GO:0009057//macromolecule catabolic process;GO:0050896//response to stimulus;GO:0006508//proteolysis	K01419//ATP-dependent HslUV protease, peptidase subunit HslV [EC:3.4.25.2]
SAOUHSC_01226	0.171335	3.43e-11	0.172533	2.7e-11	0.00119751	0.962004	0.206765	2.01e-11	0.0354298	0.151611	0.141046	1.8e-08	hslU	ATP-dependent protease ATP-binding subunit HslU	heat shock protein involved in degradation of misfolded proteins	GO:0043234//protein complex;GO:0044424//intracellular part	GO:0008233//peptidase activity;GO:0017111//nucleoside-triphosphatase activity;GO:0032559	GO:0050896//response to stimulus;GO:0044267//cellular protein metabolic process;GO:0009207	K03667//ATP-dependent HslUV protease ATP-binding subunit HslU
SAOUHSC_01228	0.185102	2.62e-10	0.239791	1.29e-11	0.0546894	0.056239	0.257858	1.35e-11	0.0727566	0.0102049	0.109246	0.000183154	SAOUHSC_01228	transcriptional repressor CodY	CodY DNA-binding protein that represses the expression of many genes that are induced as cells make the transition from rapid exponential growth to stationary phase (By similarity). It is a GTP-binding protein that senses the intracellular GTP concentration as an indicator of nutritional limitations. At low GTP concentration it no longer binds GTP and stop to act as a transcriptional repressor	GO:0044424//intracellular part	GO:0003676//nucleic acid binding;GO:0001071//nucleic acid binding transcription factor activity;GO:0032561//guanyl ribonucleotide binding	GO:0006355//regulation of transcription, DNA-dependent	K03706//transcriptional pleiotropic repressor
SAOUHSC_01230	-1.10789	0.151181	-2.46778	0.0115383	-1.35989	0.27211	-0.347012	0.59863	0.760876	0.360456	-0.0564772	0.932288	SAOUHSC_01230	hypothetical protein	conserved hypothetical protein	-	-	-	-
SAOUHSC_01233	-1.82319	2.07e-179	-1.19003	9.2e-98	0.633158	1.17e-12	-0.972677	2.31e-72	0.850513	1.15e-12	-0.260109	5.13e-08	SAOUHSC_01233	hypothetical protein	conserved hypothetical protein	-	-	-	-
SAOUHSC_01234	-0.83091	0	-0.663685	0	0.167225	0	-0.606965	0	0.223945	0	-0.0808341	1.28e-15	tsf	elongation factor Ts	EF-Ts functions during elongation stage of protein translation forms a dimer associates with EF-Tu-GDP complex and promotes exchange of GDP to GTP resulting in regeneration of the active form of EF-Tu	GO:0044424//intracellular part	GO:0008135//translation factor activity, nucleic acid binding	GO:0006412//translation	K02357//elongation factor Ts
SAOUHSC_01235	-0.960532	0	-0.820082	3.14e-273	0.14045	5.86e-07	-0.69763	7.72e-211	0.262902	3.43e-11	-0.102452	4.46e-07	pyrH	uridylate kinase	Catalyzes the phosphorylation of UMP to UDP	GO:0044424//intracellular part	GO:0009041//uridylate kinase activity;GO:0032559	GO:0006220//pyrimidine nucleotide metabolic process;GO:0006520//cellular amino acid metabolic process;GO:0006796//phosphate-containing compound metabolic process	K09903//uridylate kinase [EC:2.7.4.22]
SAOUHSC_01236	-0.759663	3.28e-240	-0.719543	5.23e-222	0.0401199	0.129442	-0.611845	2.35e-170	0.147818	9.58e-09	-0.0918464	4.82e-06	frr	ribosome recycling factor	Rrf Frr ribosome-recycling factor release factor 4 RF4 recycles ribosomes upon translation termination along with release factor RF-3 and elongation factor EF-G A GTPase-dependent process results in release of 50S from 70S inhibited by release factor RF-1 essential for viability structurally similar to tRNAs	GO:0044424//intracellular part	-	GO:0006412//translation	K02838//ribosome recycling factor
SAOUHSC_01237	0.27704	1.91e-11	0.0655379	0.043078	-0.211502	2.58e-11	0.0259741	0.421796	-0.251066	2.19e-15	-0.00648962	0.842194	SAOUHSC_01237	undecaprenyl pyrophosphate synthase	catalyzes the formation of undecaprenyl pyrophosphate from isopentenyl pyrophosphate	-	GO:0004659//prenyltransferase activity	GO:0000270//peptidoglycan metabolic process;GO:0045229//external encapsulating structure organization;GO:0065008;GO:0009987//cellular process	K00806//undecaprenyl diphosphate synthase [EC:2.5.1.31]
SAOUHSC_01238	0.0965907	0.00116763	0.0276365	0.355288	-0.0689542	0.0224486	-0.0196063	0.512208	-0.116197	0.000119136	-0.00270323	0.928026	SAOUHSC_01238	phosphatidate cytidylyltransferase	conserved hypothetical protein	GO:0031224//intrinsic to membrane	GO:0070567	GO:0006644//phospholipid metabolic process	K00981//phosphatidate cytidylyltransferase [EC:2.7.7.41]
SAOUHSC_01239	0.033769	0.252674	-0.241997	3.91e-15	-0.275766	1.65e-18	-0.114807	0.000119971	-0.148576	1.08e-06	-0.0119442	0.683982	SAOUHSC_01239	hypothetical protein	conserved hypothetical protein	GO:0031224//intrinsic to membrane	GO:0004175//endopeptidase activity;GO:0043169//cation binding	GO:0019538//protein metabolic process	K11749//regulator of sigma E protease [EC:3.4.24.-]
SAOUHSC_01240	0.0110877	0.586176	-0.32995	3.61e-53	-0.341038	3.72e-54	-0.180415	3.51e-18	-0.191503	2.15e-19	-0.0239097	0.236554	SAOUHSC_01240	prolyl-tRNA synthetase	catalyzes the formation of prolyl-tRNA(Pro) from proline and tRNA(Pro)	GO:0044424//intracellular part	GO:0004812//aminoacyl-tRNA ligase activity;GO:0032559	GO:0006418//tRNA aminoacylation for protein translation	K01881//prolyl-tRNA synthetase [EC:6.1.1.15]
SAOUHSC_01241	-0.308418	2.52e-46	-0.444674	2.86e-91	-0.136256	9.59e-09	-0.419732	1.02e-83	-0.111314	2.06e-06	-0.0756463	0.000207802	polC	DNA polymerase III PolC	catalyzes DNA-template-directed extension of the 3'- end of a DNA strand by one nucleotide at a time required for leading strand synthesis PolC exhibits 3' to 5' exonuclease activity	GO:0044424//intracellular part	GO:0004527//exonuclease activity;GO:0003676//nucleic acid binding;GO:0034061	GO:0006260//DNA replication	K03763//DNA polymerase III subunit alpha, Gram-positive type [EC:2.7.7.7]
SAOUHSC_01242	-0.693263	5.6e-54	-0.722893	8.71e-59	-0.02963	0.566298	-0.573191	2.88e-40	0.120072	0.0162791	-0.0396077	0.31395	SAOUHSC_01242	hypothetical protein	in Streptococcus pneumoniae this gene was found to be essential structure determination of the Streptococcus protein shows that it is similar to a number of other proteins	GO:0044424//intracellular part	-	GO:0042254//ribosome biogenesis	K09748//ribosome maturation factor RimP
SAOUHSC_01243	-0.915422	2.71e-243	-0.870315	5.82e-227	0.0451076	0.16524	-0.726385	5.31e-170	0.189038	1.85e-09	-0.0900612	0.000118174	nusA	transcription elongation factor NusA	modifies transcription through interactions with RNA polymerase affecting elongation, readthrough, termination, and antitermination	-	GO:0008135//translation factor activity, nucleic acid binding;GO:0001071//nucleic acid binding transcription factor activity	GO:0006412//translation;GO:0006353//DNA-dependent transcription, termination	K02600//N utilization substance protein A
SAOUHSC_01244	-1.11003	4e-85	-1.17574	1.45e-94	-0.0657063	0.352884	-0.929832	2.67e-66	0.180201	0.00740768	-0.221247	3.65e-06	SAOUHSC_01244	hypothetical protein	conserved hypothetical protein	-	GO:0008135//translation factor activity, nucleic acid binding	GO:0006412//translation	K07742//hypothetical protein
SAOUHSC_01245	-0.934474	4.61e-72	-0.945494	1.51e-74	-0.0110194	0.859452	-0.641307	9.64e-40	0.293168	5.93e-07	-0.138085	0.00193075	SAOUHSC_01245	hypothetical protein	conserved hypothetical protein	GO:0030529//ribonucleoprotein complex	-	-	K07742//hypothetical protein
SAOUHSC_01246	-1.10262	0	-1.02237	0	0.0802405	0.000173971	-0.838977	0	0.263638	0	-0.121062	1.03e-16	infB	translation initiation factor IF-2	Protects formylmethionyl-tRNA from spontaneous hydrolysis and promotes its binding to the 30S ribosomal subunits during initiation of protein synthesis. Also involved in the hydrolysis of GTP during the formation of the 70S ribosomal complex	GO:0044424//intracellular part	GO:0017111//nucleoside-triphosphatase activity;GO:0008135//translation factor activity, nucleic acid binding;GO:0032561//guanyl ribonucleotide binding	GO:0006412//translation;GO:0009207	K02519//translation initiation factor IF-2
[truncated: 1,431 more rows]
